# Supplementary material for: Evidence for a trap-and-flip mechanism in a proton-dependent lipid transporter
Source: Nat Commun. 2022 Feb 23;13:1022. doi: 10.1038/s41467-022-28361-1 (PMC8866510; doi:10.1038/s41467-022-28361-1)
Supplement: Supplementary file 7 — Source Data [file 41467_2022_28361_MOESM7_ESM.xlsx]

## Sheet: Fig. 2a
		F45C-T253C				A53C-T366C				K166C-I250C
		-o-PDM	+o-PDM			-o-PDM	+o-PDM			-o-PDM	+o-PDM
	Sample-1	80.894	12.1211		Sample-1	103	42.1		Sample-1	111.314	23.707
	Sample-2	121.904	5.71221		Sample-2	121	36.5		Sample-2	96.6835	20.6058
	Sample-3	97.202	1.83844		Sample-3	75.5	17		Sample-3	92.0028	20.743

## Sheet: Fig. 2b
Figure 2b	Cross-linking analysis

## Sheet: Fig. 2c
		K80C-E339C				K141C-N276C
		-o-PDM	+o-PDM			-o-PDM	+o-PDM
	Sample-1	94.0866	17.4628		Sample-1	86.0126	25.3592
	Sample-2	100.779	20.0353		Sample-2	92.7196	12.5869
	Sample-3	105.134	22.2807		Sample-3	121.268	10.0597

## Sheet: Fig 4a
Time(s)	Protein-free	WT	Cys-less	Crossl. A53C-T366C	No Crossl. A53C-T366C	Crossl. K80C-E339C	No Crossl. K80C-E339C	Crossl. K141C-N276C	No Crossl. K141C-N276C	Crossl. K166C-I250C	No Crossl. K166C-I250C
0	98.8528	100.398	100.527	99.8727	100.332	100.109	100.014	100.167	100.634	100.092	100.3
1	98.856	100.367	100.51	99.8603	100.316	100.088	100.006	100.168	100.63	100.07	100.165
2	98.8194	100.33	100.452	99.8831	100.333	100.085	100.026	100.16	100.6	100.05	100.03
3	98.8288	100.332	100.417	99.9075	100.342	100.109	100.062	100.175	100.599	100.024	99.984
4	98.8565	100.329	100.339	99.9263	100.333	100.112	100.104	100.169	100.604	100.02	100.07
5	98.8631	100.359	100.344	99.9367	100.349	100.095	100.148	100.161	100.613	99.9981	100.203
6	98.8913	100.384	100.324	99.925	100.339	100.058	100.207	100.174	100.625	99.994	100.327
7	98.8788	100.377	100.307	99.922	100.337	100.027	100.255	100.152	100.599	99.996	100.436
8	98.8596	100.375	100.298	99.9328	100.321	99.9818	100.272	100.124	100.593	99.9958	100.487
9	98.8383	100.333	100.25	99.9133	100.309	99.9911	100.26	100.127	100.623	100.01	100.475
10	98.8179	100.337	100.27	99.9469	100.275	100.024	100.228	100.119	100.638	100.027	100.427
11	98.826	100.357	100.273	99.9579	100.259	100.06	100.223	100.121	100.686	100.033	100.38
12	98.8492	100.372	100.285	99.9552	100.266	100.071	100.202	100.137	100.696	100.001	100.319
13	98.8481	100.413	100.299	100.001	100.24	100.074	100.22	100.124	100.657	99.9788	100.266
14	98.8742	100.41	100.312	99.9927	100.249	100.069	100.229	100.114	100.635	99.9611	100.239
15	98.8588	100.398	100.315	100.001	100.245	100.027	100.214	100.119	100.615	99.9685	100.18
16	98.806	100.385	100.326	100.018	100.243	100.016	100.217	100.125	100.589	99.9995	100.119
17	98.8002	100.374	100.34	100.007	100.262	99.9883	100.183	100.141	100.577	100.041	100.077
18	98.8358	100.394	100.314	100.034	100.238	99.9701	100.174	100.149	100.566	100.079	99.9849
19	98.8714	100.413	100.296	100.021	100.225	99.9554	100.154	100.142	100.552	100.122	99.8979
20	98.9147	100.435	100.276	100	100.215	99.9587	100.139	100.14	100.562	100.158	99.8348
21	98.9598	100.425	100.278	99.9782	100.213	99.9766	100.119	100.137	100.568	100.179	99.8003
22	98.9384	100.395	100.276	99.9494	100.225	99.9959	100.101	100.168	100.55	100.196	99.8266
23	98.9211	100.373	100.266	99.9447	100.213	100.011	100.114	100.179	100.534	100.21	99.8705
24	98.9165	100.339	100.263	99.9281	100.207	99.9782	100.139	100.165	100.51	100.21	99.8878
25	98.9205	100.332	100.266	99.9394	100.179	99.9658	100.209	100.176	100.523	100.19	99.8469
26	98.9241	100.308	100.242	99.9199	100.162	99.9541	100.251	100.152	100.598	100.147	99.7474
27	98.9254	100.279	100.244	99.8998	100.157	99.9498	100.243	100.145	100.67	100.117	99.6884
28	98.9489	100.251	100.273	99.9001	100.147	99.9992	100.224	100.176	100.705	100.118	99.7012
29	98.9868	100.232	100.252	99.8867	100.145	100.035	100.208	100.168	100.68	100.12	99.7772
30	99.0075	100.231	100.265	99.9087	100.131	100.052	100.205	100.199	100.599	100.14	99.8658
31	99.0881	100.224	100.255	99.9054	100.116	100.075	100.227	100.244	100.519	100.117	99.9463
32	99.1563	100.242	100.23	99.9141	100.122	100.068	100.248	100.267	100.486	100.078	99.9969
33	99.1737	100.264	100.218	99.9202	100.129	100.029	100.227	100.283	100.474	100.061	99.9927
34	99.2	100.277	100.209	99.9042	100.135	99.9972	100.227	100.282	100.471	100.039	100.021
35	99.209	100.273	100.205	99.9249	100.13	99.9836	100.23	100.257	100.472	100.073	100.029
36	99.1797	100.268	100.2	99.9252	100.101	99.9741	100.224	100.252	100.472	100.125	100.01
37	99.1562	100.232	100.21	99.9361	100.088	99.9878	100.233	100.261	100.469	100.161	100.04
38	99.127	100.212	100.237	99.9332	100.09	99.996	100.233	100.249	100.471	100.183	100.046
39	99.0906	100.202	100.234	99.9271	100.119	99.9834	100.208	100.266	100.476	100.164	100.052
40	99.023	100.197	100.222	99.9083	100.14	99.9881	100.202	100.276	100.461	100.121	100.086
41	98.9879	100.214	100.205	99.8987	100.126	99.9639	100.178	100.284	100.445	100.114	100.103
42	98.9839	100.219	100.148	99.9177	100.132	99.9689	100.142	100.311	100.454	100.191	100.118
43	99.013	100.234	100.148	99.9392	100.104	99.9772	100.119	100.307	100.454	100.25	100.17
44	99.0817	100.231	100.144	99.96	100.084	99.9613	100.109	100.305	100.473	100.333	100.209
45	99.1147	100.239	100.135	99.9629	100.082	99.9613	100.089	100.326	100.484	100.379	100.225
46	99.1381	100.232	100.163	99.9618	100.055	99.9295	100.094	100.355	100.479	100.356	100.231
47	99.0976	100.232	100.165	99.965	100.043	99.9196	100.125	100.35	100.464	100.328	100.215
48	99.1216	100.237	100.166	99.9809	100.053	99.9131	100.112	100.341	100.443	100.283	100.233
49	99.1594	100.221	100.184	99.9959	100.037	99.9317	100.107	100.317	100.443	100.221	100.28
50	99.1823	100.214	100.193	99.9914	100.025	99.9472	100.105	100.293	100.418	100.131	100.308
51	99.2117	100.22	100.189	99.9869	100.049	99.9574	100.105	100.281	100.423	100.04	100.353
52	99.2019	100.208	100.179	99.9825	100.026	99.9847	100.108	100.285	100.404	99.9655	100.333
53	99.1795	100.197	100.162	99.9914	100.043	99.9695	100.117	100.276	100.392	99.91	100.318
54	99.1894	100.211	100.152	100.003	100.049	99.9672	100.084	100.231	100.398	99.8805	100.309
55	99.2256	100.209	100.167	99.9973	100.037	99.9455	100.041	100.202	100.389	99.8884	100.229
56	99.2272	100.211	100.198	100.01	100.048	99.9297	100.043	100.167	100.416	99.8839	100.166
57	99.2669	100.231	100.184	100	99.9979	99.9226	100.069	100.129	100.42	99.9106	100.113
58	99.2874	100.23	100.16	100.003	99.9908	99.9267	100.121	100.123	100.409	99.9478	100.071
59	99.2946	100.227	100.128	100.04	99.9787	99.9334	100.161	100.124	100.374	99.9798	100.055
60	99.3438	100.249	100.104	100.035	99.9618	99.9474	100.135	100.129	100.333	100.016	100.055
61	99.3561	100.274	100.106	100.058	99.9981	99.977	100.106	100.148	100.302	100.012	100.024
62	99.3881	100.315	100.116	100.054	99.9921	99.9756	100.079	100.166	100.282	100.014	99.9776
63	99.3818	100.336	100.149	100.038	99.975	99.9578	100.061	100.172	100.297	100.028	99.995
64	99.3672	100.342	100.145	100.056	99.9732	99.94	100.101	100.169	100.289	100.022	99.9818
65	99.3668	100.328	100.134	100.044	99.9667	99.9254	100.125	100.138	100.308	100.03	99.9761
66	99.3314	100.286	100.107	100.022	99.9411	99.9531	100.149	100.094	100.345	100.045	99.9953
67	99.3438	100.269	100.073	100.014	99.9339	99.997	100.168	100.087	100.361	100.031	99.9814
68	99.3829	100.222	100.075	100.003	99.9255	99.9923	100.134	100.067	100.393	100.043	99.9824
69	99.4256	100.215	100.101	99.982	99.9221	99.9959	100.116	100.091	100.399	100.039	99.9809
70	99.4897	100.218	100.138	100.012	99.9371	99.9983	100.106	100.111	100.39	100.027	99.9809
71	99.5611	100.227	100.11	99.9952	99.9286	99.9904	100.094	100.114	100.376	100.014	99.9429
72	99.5574	100.247	100.095	99.9978	99.9151	100.017	100.121	100.127	100.409	100.036	99.923
73	99.5368	100.246	100.08	100.012	99.9073	100.043	100.114	100.125	100.412	100.093	99.9094
74	99.5266	100.251	100.089	100.03	99.9215	100.075	100.126	100.107	100.396	100.157	99.9347
75	99.4765	100.25	100.112	100.066	99.9424	100.097	100.105	100.086	100.398	100.22	100.023
76	99.4439	100.279	100.112	100.073	99.9451	100.119	100.116	100.073	100.338	100.229	100.111
77	99.4376	100.281	100.113	100.08	99.9611	100.117	100.155	100.054	100.3	100.224	100.199
78	99.4042	100.275	100.064	100.088	99.9501	100.094	100.155	100.062	100.29	100.221	100.253
79	99.3908	100.279	100.064	100.074	99.9325	100.071	100.177	100.073	100.265	100.215	100.242
80	99.4129	100.255	100.056	100.063	99.9245	100.038	100.165	100.058	100.307	100.208	100.246
81	99.4393	100.26	100.05	100.065	99.8867	100.021	100.19	100.074	100.33	100.208	100.248
82	99.4967	100.254	100.063	100.058	99.899	99.9879	100.23	100.054	100.319	100.181	100.24
83	99.5289	100.252	100.053	100.08	99.8982	99.9633	100.259	100.019	100.307	100.164	100.244
84	99.5497	100.243	100.029	100.08	99.8913	99.9307	100.286	100.008	100.266	100.18	100.241
85	99.5612	100.2	100.012	100.109	99.8924	99.9186	100.308	99.9918	100.239	100.154	100.204
86	99.5649	100.196	100.031	100.116	99.8656	99.9353	100.318	100.014	100.239	100.128	100.181
87	99.6056	100.179	100.068	100.118	99.8695	99.9743	100.36	100.009	100.255	100.113	100.138
88	99.6112	100.192	100.106	100.133	99.8542	100.019	100.414	100.019	100.243	100.072	100.077
89	99.6093	100.228	100.121	100.112	99.8594	100.031	100.436	100.028	100.226	100.054	100.063
90	99.5966	100.234	100.078	100.097	99.8657	100.03	100.449	100.034	100.219	100.039	100.037
91	99.5718	100.228	100.033	100.073	99.8719	100.02	100.453	100.07	100.19	100.004	100.077
92	99.5874	100.204	100.009	100.075	99.8869	100.029	100.427	100.076	100.171	100.005	100.124
93	99.6165	100.168	99.9984	100.075	99.8829	100.024	100.408	100.061	100.162	99.9951	100.121
94	99.6603	100.132	100.023	100.081	99.8639	100.009	100.385	100.055	100.126	99.9839	100.099
95	99.7327	100.094	100.015	100.081	99.8564	100	100.305	100.049	100.117	99.9885	100.08
96	99.8173	100.085	100.034	100.077	99.8757	99.9843	100.217	100.056	100.093	99.9458	100.03
97	99.9039	100.065	100.046	100.09	99.856	99.9811	100.091	100.05	100.077	99.9569	100.018
98	99.9682	100.047	100.04	100.088	99.858	99.9923	100.023	100.034	100.045	99.9861	100.043
99	99.9932	100.041	100.035	99.9993	99.843	99.9889	99.9992	100	100.016	99.983	100.009
100	100	100	100	100.028	99.8205	99.9935	100	99.3948	100	100.019	100
101	99.9349	100.001	99.9973	99.9536	99.8217	99.9129	99.9466	99.3118	100.017	99.9686	99.8871
102	99.8118	99.8298	99.8762	99.8447	99.6347	99.8283	99.7402	99.1853	99.858	99.9225	99.7545
103	99.7002	99.7221	99.7671	99.7029	99.505	99.7519	99.5972	99.0763	99.7312	99.8471	99.599
104	99.4492	99.4218	99.6206	99.555	99.2707	99.6501	99.3516	98.9304	99.5225	99.7428	99.402
105	99.2404	99.0209	99.4445	99.408	99.0789	99.5704	99.1098	98.8668	99.296	99.6562	99.2209
106	99.0865	98.7182	99.5293	99.2992	98.9387	99.5244	98.9123	98.8535	99.0991	99.5604	99.0664
107	98.9695	98.3768	99.396	99.195	98.8	99.4491	98.7154	98.7933	98.9359	99.4802	98.9176
108	98.9242	98.1291	99.2101	99.1206	98.6833	99.3966	98.5375	98.7328	98.7953	99.4294	98.7775
109	98.8933	97.9711	99.0678	99.0995	98.5712	99.3253	98.4057	98.6289	98.7204	99.3899	98.6549
110	98.8357	97.7552	98.7083	99.0091	98.4525	99.2373	98.2781	98.5472	98.6427	99.417	98.5237
111	98.7994	97.5523	98.5884	98.9083	98.3239	99.1674	98.1696	98.4705	98.5299	99.4692	98.4044
112	98.7711	97.4109	98.5177	98.7738	98.1881	99.1119	98.0422	98.4355	98.4138	99.5333	98.2925
113	98.7383	97.2493	98.4275	98.6419	98.0763	99.0935	97.9317	98.4921	98.3338	99.5516	98.1504
114	98.7385	97.1012	98.3427	98.5566	97.9874	99.0902	97.8273	98.5721	98.3089	99.4339	98.0303
115	98.7025	96.9902	98.2426	98.514	97.9196	99.0653	97.7276	98.635	98.311	99.3156	97.9206
116	98.6678	96.856	98.1572	98.4746	97.8244	99.0275	97.6417	98.6405	98.311	99.191	97.839
117	98.6561	96.7171	98.0693	98.4447	97.7389	98.9624	97.5346	98.4593	98.2498	99.1034	97.7629
118	98.5966	96.5687	97.9959	98.4159	97.7072	98.9147	97.4518	98.196	98.159	99.0919	97.6989
119	98.5315	96.4029	97.9233	98.3718	97.7547	98.8774	97.4064	97.9283	98.0611	99.0724	97.6168
120	98.4934	96.2485	97.824	98.3548	97.7504	98.8373	97.356	97.6843	97.9618	99.003	97.5168
121	98.4389	96.1118	97.7286	98.3264	97.6657	98.8012	97.3014	97.5227	97.8737	98.9605	97.4221
122	98.4167	96.0207	97.6164	98.2774	97.4732	98.7515	97.2303	97.4284	97.7439	98.9245	97.2916
123	98.4143	95.9327	97.5284	98.2256	97.22	98.7049	97.1089	97.3281	97.612	98.8906	97.1917
124	98.4276	95.8346	97.4638	98.1709	97.0168	98.6628	97.0028	97.2735	97.4933	98.8713	97.1091
125	98.3965	95.7363	97.3966	98.0777	96.8822	98.6468	96.8901	97.2311	97.3671	98.8448	97.0445
126	98.3896	95.6403	97.3262	98.0209	96.791	98.6298	96.7765	97.1732	97.2854	98.7974	97.0097
127	98.3791	95.5199	97.2585	97.9527	96.7079	98.6243	96.6903	97.111	97.2074	98.7581	96.9554
128	98.3158	95.4237	97.1266	97.8934	96.6464	98.5804	96.5926	97.0616	97.1242	98.7474	96.8793
129	98.2946	95.307	97.0514	97.8625	96.5532	98.524	96.5299	96.9951	97.0669	98.7272	96.7989
130	98.2214	95.1942	96.9482	97.8526	96.4756	98.4715	96.4888	96.9263	97.015	98.7045	96.7145
131	98.1856	95.1266	96.8604	97.8248	96.3565	98.4074	96.4464	96.9146	96.9302	98.6674	96.659
132	98.1481	95.0485	96.8106	97.8156	96.2772	98.3932	96.4336	96.8637	96.8796	98.6515	96.596
133	98.1094	95.0059	96.7157	97.7925	96.2068	98.354	96.3983	96.7857	96.8191	98.6317	96.5209
134	98.0901	94.948	96.6277	97.7457	96.1199	98.2995	96.3802	96.7005	96.7466	98.6261	96.4597
135	98.0491	94.8659	96.5431	97.7217	96.0886	98.2785	96.3616	96.6147	96.7226	98.626	96.4002
136	98.0349	94.7705	96.4856	97.6766	96.0235	98.2558	96.311	96.5512	96.6488	98.5843	96.3219
137	98.0098	94.6863	96.4196	97.6435	95.9661	98.2463	96.269	96.4953	96.6056	98.545	96.2627
138	97.9811	94.5991	96.3615	97.6069	95.9211	98.2427	96.2065	96.4535	96.5442	98.513	96.189
139	97.9537	94.5326	96.2738	97.5669	95.82	98.2196	96.1501	96.3994	96.4734	98.4906	96.1163
140	97.9494	94.4979	96.1773	97.5292	95.7533	98.1947	96.1038	96.3269	96.4208	98.4869	96.0456
141	97.9096	94.4507	96.0901	97.4992	95.676	98.1468	96.0423	96.2987	96.3257	98.4904	95.9911
142	97.8695	94.393	96.021	97.4708	95.6183	98.0918	95.9711	96.2902	96.2709	98.4731	95.9301
143	97.8325	94.3117	95.9824	97.4397	95.5553	98.0275	95.9078	96.2532	96.2049	98.4511	95.8237
144	97.7623	94.2192	95.9334	97.4264	95.4872	97.953	95.832	96.2555	96.1648	98.4405	95.7713
145	97.7377	94.1136	95.8936	97.3963	95.4156	97.893	95.749	96.221	96.123	98.4028	95.7038
146	97.7439	94.0194	95.8411	97.378	95.3219	97.8355	95.6793	96.1934	96.0578	98.3916	95.6418
147	97.728	93.9654	95.7879	97.3726	95.2501	97.774	95.5843	96.1775	96.0216	98.3775	95.614
148	97.7013	93.9547	95.7362	97.3385	95.1662	97.7318	95.5215	96.0978	95.9732	98.3504	95.5592
149	97.6626	94.0148	95.652	97.3077	95.106	97.7043	95.4746	96.0782	95.9693	98.3586	95.5125
150	97.6264	94.1168	95.5668	97.2929	95.0686	97.6963	95.4163	96.0221	95.976	98.3316	95.4536
151	97.6225	94.1617	95.4386	97.2636	95.0362	97.7124	95.3759	95.9881	96.0019	98.3195	95.4068
152	97.6231	94.1726	95.3519	97.222	94.9857	97.6973	95.3267	95.9839	96.0149	98.2834	95.3626
153	97.6334	94.1459	95.2857	97.1757	94.9243	97.6662	95.2723	95.9192	96.0108	98.2421	95.3015
154	97.6384	94.0872	95.2137	97.129	94.8492	97.6303	95.2242	95.8807	95.9885	98.2317	95.2649
155	97.61	94.0777	95.1722	97.0788	94.7861	97.5939	95.1732	95.8112	95.9202	98.1835	95.1967
156	97.5891	94.0081	95.1207	97.0533	94.7256	97.5742	95.1027	95.7295	95.8311	98.1749	95.1395
157	97.5487	93.8552	95.0698	97.0436	94.671	97.5596	95.047	95.6659	95.6943	98.1536	95.078
158	97.5173	93.6685	95.0323	97.0176	94.631	97.5526	95.003	95.589	95.5891	98.128	95.0063
159	97.5079	93.4546	94.9816	96.9962	94.584	97.5307	94.9602	95.5365	95.4812	98.1051	94.9654
160	97.4918	93.2883	94.8838	96.9596	94.5264	97.5073	94.941	95.5159	95.4025	98.0777	94.8977
161	97.4821	93.1789	94.8209	96.9212	94.4749	97.4926	94.9144	95.4971	95.3609	98.055	94.8446
162	97.456	93.1069	94.7536	96.8795	94.4079	97.4816	94.8614	95.4739	95.3494	98.0395	94.7975
163	97.4546	93.0644	94.706	96.8401	94.3714	97.468	94.7996	95.4431	95.3564	98.0361	94.7339
164	97.433	93.0151	94.7007	96.8157	94.3611	97.4448	94.7443	95.4203	95.3574	98.0295	94.6775
165	97.4263	92.9719	94.6854	96.8118	94.3418	97.432	94.6864	95.4068	95.3333	98.018	94.6514
166	97.4088	92.9365	94.6056	96.7893	94.3329	97.3811	94.6704	95.3772	95.278	98.0265	94.6053
167	97.3548	92.9008	94.5505	96.7896	94.2817	97.3375	94.6563	95.3538	95.2295	98.0396	94.5566
168	97.3264	92.8941	94.4905	96.7765	94.1996	97.3169	94.6365	95.2984	95.1723	98.0343	94.5309
169	97.3173	92.8697	94.4115	96.727	94.1529	97.2757	94.613	95.2185	95.1497	98.0542	94.4677
170	97.2936	92.8434	94.3976	96.697	94.0885	97.2717	94.556	95.1729	95.113	98.0358	94.4201
171	97.2961	92.8027	94.3726	96.6774	94.0318	97.2599	94.516	95.1036	95.0797	98.0202	94.3782
172	97.3025	92.7213	94.3389	96.6502	94.0142	97.2483	94.4722	95.0401	95.0432	98.0235	94.3423
173	97.293	92.6952	94.3126	96.6361	93.974	97.2279	94.438	95.0207	95.0757	98.0359	94.3208
174	97.3061	92.6251	94.2896	96.6201	93.9529	97.2181	94.4107	94.9961	95.0846	98.0349	94.3024
175	97.2829	92.5549	94.2503	96.5916	93.9232	97.2096	94.3612	94.9725	95.1038	98.0338	94.2919
176	97.2479	92.5164	94.1915	96.5767	93.8781	97.2081	94.3099	94.9538	95.1335	98.023	94.2802
177	97.2275	92.4588	94.1298	96.5595	93.834	97.1966	94.2614	94.9069	95.0874	97.9867	94.2678
178	97.1872	92.4446	94.0896	96.5418	93.7631	97.1759	94.2193	94.8451	95.1402	97.9683	94.2452
179	97.1689	92.4506	94.1008	96.5072	93.6949	97.1452	94.1938	94.7945	95.2047	97.9455	94.2257
180	97.1591	92.4528	94.0789	96.4711	93.6449	97.0864	94.1646	94.7482	95.2639	97.9155	94.1933
181	97.1146	92.4447	94.037	96.435	93.5978	97.0716	94.1133	94.7099	95.3468	97.8916	94.1607
182	97.0835	92.4335	94.0091	96.426	93.5693	97.0502	94.0853	94.6838	95.3191	97.8679	94.1565
183	97.0688	92.3889	93.9411	96.4253	93.5312	97.0282	94.0419	94.6357	95.1966	97.8492	94.1471
184	97.075	92.3535	93.9274	96.3957	93.5208	97.0172	94.0004	94.5853	95.0823	97.8266	94.1154
185	97.0724	92.3368	93.8796	96.3882	93.48	97.0264	93.9827	94.5196	94.9266	97.7838	94.0807
186	97.0911	92.3018	93.8265	96.3809	93.4287	96.9997	93.9487	94.458	94.779	97.758	94.0164
187	97.1057	92.2958	93.7551	96.3464	93.3875	96.9961	93.9134	94.4352	94.7184	97.7481	93.9673
188	97.0715	92.2672	93.7125	96.351	93.3107	97.0084	93.8964	94.4139	94.6592	97.7471	93.9426
189	97.0515	92.2173	93.6865	96.3496	93.2408	96.987	93.8812	94.3847	94.6066	97.7445	93.9288
190	97.0351	92.1738	93.6276	96.3053	93.1881	96.9852	93.8382	94.3577	94.5825	97.7267	93.9372
191	97.0045	92.125	93.6128	96.2799	93.149	96.98	93.8164	94.3483	94.5563	97.7	93.9188
192	97.0013	92.0519	93.5717	96.2622	93.1069	96.9489	93.8183	94.2997	94.5047	97.6785	93.8777
193	97.0222	92.0004	93.5518	96.2099	93.0903	96.9202	93.8185	94.2737	94.469	97.6672	93.8332
194	97.0339	91.9425	93.5191	96.2003	93.0461	96.8999	93.8367	94.2585	94.4533	97.664	93.7896
195	97.0183	91.882	93.445	96.1904	93.0222	96.8707	93.8184	94.2194	94.4185	97.6313	93.7351
196	97.0287	91.8621	93.3761	96.1652	92.9875	96.8472	93.7826	94.2203	94.3763	97.6059	93.7188
197	97.0146	91.8095	93.2686	96.1711	92.9482	96.8146	93.7365	94.232	94.3294	97.5892	93.6811
198	96.9811	91.7792	93.2217	96.1488	92.9297	96.7771	93.702	94.2011	94.2676	97.568	93.6481
199	96.9754	91.7293	93.1688	96.124	92.8893	96.7618	93.6918	94.175	94.2104	97.5618	93.6371
200	96.9379	91.6933	93.116	96.0971	92.871	96.7454	93.6539	94.1463	94.1653	97.57	93.607
201	96.9265	91.6621	93.1241	96.0565	92.8482	96.7288	93.6219	94.1132	94.1437	97.5638	93.5996
202	96.9162	91.6185	93.0745	96.0256	92.824	96.7244	93.5568	94.0987	94.0977	97.5469	93.5518
203	96.9021	91.5691	93.0473	96.0072	92.7971	96.692	93.5058	94.0993	94.0592	97.5307	93.5087
204	96.8997	91.5188	93.0142	95.9904	92.7543	96.6774	93.4606	94.0902	94.0435	97.4793	93.4485
205	96.8619	91.4608	92.9812	95.9992	92.7346	96.6733	93.3989	94.072	94.0072	97.4577	93.3932
206	96.871	91.4554	92.9599	95.988	92.7149	96.6551	93.3834	94.04	93.981	97.4648	93.3448
207	96.8529	91.4821	92.9187	95.9973	92.6721	96.6579	93.3217	94.0064	93.9562	97.4523	93.3259
208	96.8372	91.4789	92.8668	95.9946	92.6211	96.6417	93.2781	93.9787	93.9358	97.4402	93.3192
209	96.8328	91.4876	92.8484	95.9545	92.5724	96.6388	93.2661	93.899	93.8942	97.4108	93.3246
210	96.7875	91.4381	92.8269	95.9564	92.5207	96.6365	93.2164	93.8568	93.892	97.3673	93.327
211	96.7722	91.3985	92.8348	95.9124	92.4919	96.6217	93.2062	93.8034	93.8714	97.3306	93.2881
212	96.7545	91.3632	92.8486	95.8817	92.4649	96.6126	93.2003	93.7346	93.8291	97.3185	93.2325
213	96.7541	91.3483	92.8142	95.8562	92.4332	96.5897	93.165	93.7051	93.8265	97.3073	93.1558
214	96.7511	91.3315	92.7595	95.8245	92.4039	96.5659	93.1513	93.6504	93.7844	97.2951	93.0967
215	96.7524	91.2777	92.6994	95.8152	92.3772	96.5343	93.1427	93.614	93.7497	97.31	93.0579
216	96.7423	91.2341	92.6686	95.7999	92.3444	96.523	93.1042	93.5868	93.723	97.3042	93.0617
217	96.7322	91.1708	92.6151	95.8029	92.289	96.4913	93.0837	93.5707	93.6654	97.3272	93.0718
218	96.7319	91.1267	92.6207	95.7778	92.2387	96.4527	93.0497	93.5534	93.634	97.3396	93.0676
219	96.7129	91.087	92.591	95.745	92.2004	96.4529	92.9857	93.5287	93.6126	97.3365	93.0843
220	96.7138	91.0686	92.5464	95.7379	92.1787	96.4276	92.9363	93.4973	93.5848	97.3491	93.0531
221	96.699	91.0243	92.5247	95.723	92.1643	96.4225	92.8961	93.4699	93.582	97.3133	93.0521
222	96.6878	91.0137	92.4506	95.7243	92.1674	96.4373	92.8859	93.4693	93.563	97.2784	93.0545
223	96.7034	91.0187	92.4305	95.7328	92.1589	96.4314	92.9012	93.4428	93.5449	97.2567	93.0352
224	96.6933	90.9753	92.4115	95.7151	92.1196	96.4371	92.914	93.4089	93.5217	97.2009	93.0692
225	96.6848	90.9779	92.3762	95.691	92.0921	96.4506	92.9225	93.4138	93.501	97.1827	93.0654
226	96.6712	90.9296	92.3747	95.6717	92.0362	96.4494	92.8965	93.383	93.4763	97.1772	93.0863
227	96.6728	90.8983	92.3708	95.647	91.9861	96.4312	92.871	93.3546	93.4412	97.1761	93.0924
228	96.6589	90.8752	92.321	95.6244	91.9719	96.4213	92.8518	93.3594	93.4247	97.1906	93.083
229	96.6585	90.8675	92.3159	95.6394	91.9417	96.3901	92.8278	93.3121	93.3961	97.1927	93.0748
230	96.6735	90.8625	92.3373	95.629	91.9075	96.3419	92.8033	93.2585	93.3715	97.1866	93.063
231	96.6571	90.8549	92.3079	95.6089	91.8781	96.359	92.7755	93.2187	93.3399	97.1422	93.0759
232	96.6521	90.8514	92.3314	95.5839	91.861	96.3391	92.7361	93.1876	93.3008	97.1256	93.0947
233	96.6593	90.8129	92.3043	95.5481	91.8294	96.3318	92.6936	93.1468	93.269	97.1055	93.067
234	96.6367	90.7762	92.266	95.5479	91.8199	96.3537	92.6644	93.1485	93.2301	97.0887	93.0489
235	96.6135	90.7472	92.2239	95.544	91.7857	96.3179	92.6334	93.1467	93.2085	97.0847	92.9913
236	96.584	90.7286	92.1588	95.5464	91.7344	96.2874	92.6218	93.1292	93.1996	97.0797	92.9171
237	96.558	90.7068	92.1151	95.5386	91.7206	96.2528	92.6124	93.1201	93.2038	97.0599	92.8876
238	96.5276	90.705	92.0599	95.5043	91.6906	96.2144	92.5983	93.0871	93.1977	97.0473	92.8732
239	96.5231	90.6963	92.0357	95.4812	91.6703	96.1885	92.582	93.0624	93.1855	97.0424	92.8889
240	96.533	90.6806	92.0368	95.4852	91.6483	96.2146	92.552	93.0395	93.1584	97.0317	92.9223
241	96.524	90.6548	92.0347	95.451	91.6006	96.2216	92.5211	93.0395	93.133	97.0328	92.9393
242	96.5224	90.6177	92.0208	95.4105	91.5686	96.2255	92.5057	93.032	93.1124	97.0116	92.9216
243	96.5214	90.5538	92.0238	95.4023	91.5365	96.2113	92.4706	93.0023	93.0988	97.0029	92.8865
244	96.5383	90.5405	91.9803	95.3665	91.5276	96.171	92.4415	92.9564	93.0937	96.9912	92.8638
245	96.5252	90.5251	91.9607	95.3552	91.5029	96.1384	92.4173	92.8933	93.0547	96.9991	92.8379
246	96.5134	90.485	91.9443	95.3535	91.4775	96.1177	92.3936	92.8612	93.0199	97.0023	92.8153
247	96.4896	90.493	91.9234	95.3249	91.4526	96.1069	92.4082	92.8491	92.9962	97.0125	92.8326
248	96.443	90.4441	91.9144	95.3187	91.4207	96.1046	92.4087	92.8626	92.9839	97.0184	92.8212
249	96.4232	90.4269	91.895	95.3165	91.421	96.1012	92.4009	92.8569	92.9718	97.0101	92.8163
250	96.43	90.4494	91.8902	95.3402	91.3786	96.0891	92.3774	92.8551	92.9492	97.0142	92.8342
251	96.4072	90.4381	91.8644	95.3775	91.3721	96.0721	92.3264	92.8191	92.918	96.999	92.7955
252	96.4231	90.4308	91.8311	95.4046	91.3606	96.0296	92.2973	92.745	92.8975	96.9539	92.775
253	96.4145	90.4192	91.8007	95.4448	91.3206	96.0212	92.2848	92.7396	92.862	96.9048	92.7826
254	96.3819	90.4113	91.7567	95.4635	91.3156	96.0157	92.2696	92.6929	92.8611	96.867	92.7562
255	96.3925	90.3856	91.7288	95.4468	91.2681	96.0329	92.2717	92.6814	92.8476	96.8519	92.7645
256	96.3785	90.407	91.7251	95.4191	91.2272	96.0548	92.2675	92.7153	92.8099	96.8628	92.7317
257	96.3872	90.4451	91.7219	95.3997	91.2271	96.0514	92.2556	92.6645	92.8007	96.8695	92.6992
258	96.4091	90.462	91.716	95.3547	91.2026	96.0588	92.2294	92.6497	92.7873	96.8829	92.6636
259	96.404	90.4565	91.6728	95.3196	91.1985	95.9871	92.2012	92.6196	92.7651	96.8647	92.6058
260	96.3906	90.4034	91.6569	95.2921	91.1815	95.9779	92.1771	92.5614	92.7446	96.852	92.5902
261	96.3617	90.3427	91.6155	95.2607	91.1593	95.954	92.1768	92.5459	92.7083	96.8459	92.5778
262	96.3113	90.2879	91.5772	95.2502	91.1444	95.921	92.1735	92.5134	92.6725	96.8294	92.5725
263	96.2756	90.2824	91.5492	95.2805	91.1506	95.956	92.1721	92.4896	92.6596	96.8298	92.5793
264	96.263	90.3191	91.4985	95.3116	91.1511	95.913	92.1489	92.4759	92.6492	96.819	92.5731
265	96.2871	90.3337	91.4889	95.3332	91.114	95.9185	92.0913	92.4765	92.6326	96.8078	92.5567
266	96.3065	90.3566	91.4513	95.381	91.0951	95.9126	92.0677	92.4876	92.6118	96.8023	92.555
267	96.3003	90.3725	91.44	95.3635	91.0471	95.8783	92.0588	92.4613	92.5789	96.8046	92.5355
268	96.3083	90.3783	91.4373	95.3437	91.0251	95.8701	92.0412	92.4412	92.5458	96.7999	92.5209
269	96.2937	90.3569	91.4107	95.2819	90.9994	95.8472	92.0167	92.4141	92.5368	96.7929	92.5058
270	96.2861	90.3093	91.4214	95.2053	90.9869	95.8535	92.0085	92.3511	92.515	96.7756	92.4801
271	96.3046	90.2642	91.4228	95.1318	90.9908	95.8825	91.9817	92.324	92.4945	96.7688	92.4547
272	96.288	90.2042	91.3613	95.064	90.9433	95.8816	91.9933	92.2742	92.4563	96.7564	92.4168
273	96.2726	90.1718	91.3506	95.026	90.9465	95.8422	91.9961	92.2531	92.4397	96.7491	92.3827
274	96.2646	90.1531	91.325	94.992	90.9317	95.8087	91.9746	92.257	92.424	96.7513	92.3483
275	96.2567	90.1314	91.2772	94.9864	90.8865	95.7539	91.9398	92.2747	92.4175	96.7281	92.3318
276	96.2499	90.1063	91.3128	94.9801	90.8686	95.7381	91.91	92.2877	92.403	96.7323	92.33
277	96.2513	90.0804	91.2884	94.969	90.8517	95.749	91.9087	92.2614	92.3699	96.7098	92.3056
278	96.2226	90.0611	91.2563	94.9624	90.8292	95.7499	91.8822	92.2185	92.3485	96.6788	92.2783
279	96.2064	90.0461	91.2574	94.961	90.8244	95.7438	91.8793	92.223	92.3188	96.6722	92.2659
280	96.2067	90.0618	91.2499	94.9575	90.829	95.7302	91.8516	92.2044	92.2942	96.6599	92.2478
281	96.1895	90.0784	91.2313	94.9384	90.7989	95.7265	91.83	92.2175	92.283	96.6805	92.2367
282	96.1876	90.0967	91.225	94.9211	90.7444	95.6953	91.831	92.2116	92.2862	96.6901	92.2341
283	96.1878	90.0818	91.2212	94.9135	90.7139	95.6742	91.8351	92.1665	92.2692	96.671	92.2244
284	96.1834	90.0326	91.1951	94.8991	90.6731	95.6526	91.8274	92.1523	92.2644	96.6531	92.2102
285	96.1863	90.013	91.1906	94.9111	90.636	95.6549	91.8069	92.1234	92.2249	96.6281	92.2182
286	96.2232	89.9863	91.1933	94.9032	90.655	95.6612	91.8016	92.1218	92.1777	96.6325	92.2213
287	96.2386	89.9989	91.1669	94.8882	90.6336	95.6752	91.7625	92.0637	92.1592	96.6263	92.2134
288	96.2619	90.0105	91.1321	94.8798	90.6182	95.6927	91.7407	92.0683	92.1367	96.6285	92.2235
289	96.2734	89.9951	91.0964	94.8917	90.6347	95.6857	91.7202	92.0459	92.1415	96.6123	92.2363
290	96.2605	89.9789	91.057	94.9037	90.5906	95.6625	91.6735	92.0194	92.115	96.591	92.2449
291	96.2437	89.9413	91.0679	94.911	90.5744	95.6458	91.6429	92.0319	92.0823	96.5867	92.2593
292	96.2328	89.9067	91.0545	94.9198	90.5606	95.6334	91.6296	91.9933	92.0772	96.5733	92.2583
293	96.2184	89.8683	91.0434	94.9056	90.5139	95.6099	91.6097	91.9736	92.0379	96.5794	92.2577
294	96.2194	89.818	91.0326	94.891	90.5036	95.5775	91.6118	92.0147	92.0088	96.5627	92.2278
295	96.209	89.7777	91.0113	94.8737	90.4803	95.5671	91.6225	92.0028	92.0066	96.5571	92.1866
296	96.1953	89.753	90.9995	94.8459	90.4664	95.5356	91.5993	92.0128	91.9903	96.5631	92.1545
297	96.1855	89.7309	90.9909	94.8227	90.4608	95.5249	91.5932	92.0332	91.9994	96.5607	92.1064
298	96.1778	89.7266	91.0026	94.8068	90.4449	95.5386	91.5889	92.0155	92.0293	96.5813	92.1036
299	96.1822	89.7403	90.9698	94.7955	90.4599	95.5284	91.5825	92.0222	92.0228	96.5853	92.1003
300	96.1842	89.7232	90.9922	94.794	90.4357	95.5285	91.5884	92.0202	92.0198	96.5807	92.1235
301	96.1847	89.7243	90.9854	94.7935	90.3999	95.4799	91.576	92.0083	92.0133	96.5623	92.1168
302	96.1585	89.717	90.9451	94.7713	90.3724	95.4583	91.5737	91.9635	92.0111	96.5615	92.1015
303	96.1509	89.7169	90.95	94.76	90.3264	95.4521	91.5663	91.9604	91.9959	96.5626	92.1011
304	96.1323	89.7716	90.905	94.7539	90.2926	95.4451	91.5574	91.9206	91.9669	96.5458	92.065
305	96.1003	89.7919	90.8796	94.7568	90.2926	95.4874	91.5581	91.9177	91.9582	96.5494	92.06
306	96.1102	89.8161	90.8629	94.7878	90.2918	95.4857	91.5232	91.906	91.8935	96.5318	92.042
307	96.0889	89.8311	90.803	94.7896	90.2569	95.4594	91.4882	91.9028	91.8722	96.5067	92.0349
308	96.0753	89.784	90.7771	94.7798	90.2592	95.4186	91.4732	91.8942	91.8426	96.5049	92.0209
309	96.0826	89.761	90.754	94.7668	90.2346	95.3685	91.4656	91.8597	91.7935	96.5079	92.0181
310	96.0645	89.7371	90.7378	94.721	90.2339	95.3531	91.4602	91.8619	91.7873	96.4961	92.0007
311	96.0774	89.6772	90.7309	94.7034	90.2346	95.366	91.4709	91.8022	91.7672	96.5084	91.9742
312	96.0576	89.6517	90.7805	94.7198	90.2161	95.4045	91.4698	91.8037	91.7596	96.512	91.9579
313	96.0547	89.6359	90.8421	94.7079	90.2142	95.4367	91.4658	91.8031	91.7572	96.5135	91.9391
314	96.0756	89.6349	90.9605	94.7211	90.1675	95.4315	91.4539	91.7941	91.7332	96.5408	91.9517
315	96.0268	89.6662	91.1095	94.7247	90.1643	95.4074	91.435	91.7983	91.7	96.5544	91.9646
316	96.0423	89.6694	91.0507	94.6842	90.1597	95.3488	91.4067	91.7534	91.6739	96.5431	91.9722
317	96.0368	89.6523	90.9751	94.6905	90.1396	95.3049	91.3718	91.7203	91.6555	96.5316	91.9702
318	96.0113	89.6078	90.8267	94.7001	90.1368	95.2776	91.3567	91.6958	91.6514	96.516	91.9684
319	96.0397	89.572	90.6599	94.6683	90.1214	95.2643	91.3467	91.717	91.633	96.503	91.9864
320	96.0295	89.553	90.6379	94.6702	90.1137	95.2814	91.3448	91.7343	91.6277	96.5334	91.9753
321	96.0367	89.5431	90.6021	94.6395	90.1018	95.2983	91.3237	91.7102	91.5877	96.5554	91.9553
322	96.0309	89.5596	90.6094	94.6024	90.0829	95.3095	91.3221	91.6868	91.5854	96.5637	91.9313
323	96.0321	89.5433	90.5896	94.6256	90.0611	95.3184	91.3106	91.672	91.5917	96.5594	91.8889
324	96.0349	89.5435	90.565	94.6072	90.0126	95.2947	91.2965	91.6689	91.5891	96.5401	91.8914
325	96.0198	89.5374	90.5606	94.6035	89.9994	95.2598	91.2891	91.6735	91.5984	96.5148	91.9065
326	96.0147	89.5227	90.5432	94.5861	90.0003	95.2565	91.27	91.6814	91.577	96.4915	91.9043
327	96.0034	89.5275	90.5328	94.562	89.996	95.2589	91.2437	91.6592	91.5504	96.4949	91.8997
328	95.9987	89.5414	90.5367	94.5687	90.006	95.2711	91.2233	91.6485	91.5066	96.4839	91.865
329	96.0114	89.5573	90.5332	94.5597	89.9707	95.2793	91.2221	91.6476	91.4861	96.4965	91.8309
330	96.0045	89.5556	90.5251	94.5783	89.9493	95.2896	91.2163	91.6421	91.4659	96.4991	91.8239
331	96.0029	89.546	90.5179	94.5709	89.9078	95.2808	91.2298	91.6291	91.4604	96.4885	91.802
332	95.9874	89.5001	90.487	94.5517	89.8792	95.2923	91.2535	91.6219	91.4658	96.4941	91.802
333	95.9701	89.4787	90.4616	94.5446	89.8642	95.3067	91.249	91.6309	91.4793	96.4605	91.7831
334	95.9911	89.4833	90.4201	94.5134	89.8362	95.2902	91.2311	91.6218	91.48	96.4389	91.7711
335	96.0037	89.4685	90.4042	94.4921	89.8369	95.2622	91.2192	91.6015	91.469	96.4233	91.7476
336	96.043	89.4548	90.4058	94.4969	89.8211	95.2046	91.1823	91.5847	91.4374	96.3883	91.6505
337	96.052	89.4041	90.3887	94.4973	89.7903	95.1561	91.1655	91.543	91.3973	96.3958	91.5162
338	96.0524	89.367	90.3957	94.5	89.7951	95.1289	91.173	91.511	91.3653	96.3913	91.3601
339	96.0332	89.3714	90.3905	94.4992	89.8057	95.1449	91.1748	91.5208	91.3353	96.4007	91.2706
340	95.9736	89.3706	90.3607	94.4765	89.8118	95.1594	91.1639	91.5099	91.3287	96.4194	91.2734
341	95.9406	89.3961	90.3518	94.4638	89.8197	95.1858	91.1722	91.4953	91.2904	96.4051	91.2985
342	95.8969	89.3657	90.3401	94.4574	89.7771	95.2062	91.1488	91.5082	91.2565	96.3941	91.332
343	95.8842	89.33	90.3167	94.4438	89.7035	95.2183	91.1382	91.4999	91.2312	96.3694	91.3468
344	95.8815	89.3027	90.2965	94.4238	89.655	95.2307	91.155	91.4776	91.2021	96.3444	91.3294
345	95.878	89.2847	90.2912	94.4091	89.6404	95.2138	91.1263	91.4943	91.1865	96.326	91.3413
346	95.8936	89.2845	90.2915	94.4009	89.6181	95.2108	91.1163	91.4711	91.1755	96.3172	91.356
347	95.8777	89.2952	90.3012	94.4082	89.655	95.1986	91.0785	91.4629	91.1575	96.3047	91.3362
348	95.8766	89.2807	90.3131	94.4019	89.6676	95.2047	91.0471	91.4794	91.1606	96.283	91.3246
349	95.8879	89.258	90.3266	94.4035	89.6551	95.2113	91.0462	91.4831	91.164	96.2888	91.3271
350	95.864	89.2633	90.3004	94.4033	89.6468	95.1974	91.0352	91.4764	91.1733	96.279	91.3213
351	95.8649	89.2476	90.2862	94.3722	89.6074	95.1966	91.0436	91.4572	91.188	96.29	91.3339
352	95.8593	89.2519	90.2602	94.3649	89.5835	95.2101	91.0378	91.4381	91.1688	96.2866	91.3396
353	95.8565	89.2537	90.252	94.3476	89.5774	95.2058	91.0164	91.4275	91.1738	96.2806	91.3438
354	95.883	89.2361	90.2302	94.3282	89.5754	95.2033	91.0026	91.4332	91.1527	96.2872	91.3463
355	95.9132	89.2245	90.1928	94.3282	89.5753	95.168	90.9952	91.449	91.1417	96.2676	91.3559
356	95.9168	89.228	90.202	94.3222	89.5475	95.1469	90.9743	91.4689	91.1612	96.2766	91.3644
357	95.917	89.2125	90.1738	94.3174	89.5281	95.1428	90.9641	91.4517	91.1473	96.2529	91.3591
358	95.9034	89.232	90.1635	94.3085	89.5122	95.144	90.986	91.4486	91.1331	96.2246	91.3549
359	95.8751	89.2391	90.1596	94.3113	89.5022	95.1592	90.9608	91.4416	91.117	96.204	91.3512
360	95.8917	89.2352	90.1339	94.3208	89.5136	95.1557	90.9484	91.4292	91.0896	96.1743	91.3656
361	95.891	89.2118	90.1302	94.3088	89.4958	95.1281	90.953	91.4445	91.0718	96.1728	91.357
362	95.8804	89.1776	90.1288	94.3072	89.4789	95.1176	90.927	91.4359	91.0794	96.1764	91.3507
363	95.8806	89.1318	90.1505	94.3226	89.4738	95.1081	90.9242	91.373	91.0659	96.1918	91.3227
364	95.8677	89.138	90.1452	94.3217	89.4472	95.0884	90.9278	91.3197	91.0449	96.2367	91.2694
365	95.876	89.1555	90.1318	94.326	89.435	95.1089	90.9159	91.267	91.0168	96.258	91.2285
366	95.8736	89.1412	90.1254	94.3149	89.4231	95.1091	90.9099	91.2467	90.997	96.2824	91.1679
367	95.8662	89.1411	90.0979	94.2948	89.3929	95.1055	90.9056	91.2384	91.0283	96.291	91.1371
368	95.8666	89.1069	90.0768	94.2866	89.3696	95.0942	90.896	91.2455	91.0175	96.2957	91.1301
369	95.8197	89.1048	90.0553	94.267	89.376	95.061	90.8802	91.2354	91.0263	96.3007	91.1182
370	95.8177	89.1025	90.0672	94.2713	89.3735	95.0354	90.8764	91.2395	91.0032	96.3034	91.1245
371	95.8162	89.1018	90.0635	94.2512	89.3653	95.0158	90.8659	91.2394	90.9674	96.2976	91.14
372	95.8121	89.0815	90.0481	94.2249	89.3711	95.0205	90.8511	91.2232	90.976	96.2587	91.144
373	95.8109	89.0693	90.0379	94.2362	89.3421	95.0464	90.8502	91.222	90.9685	96.2314	91.1624
374	95.8183	89.0721	89.9995	94.2391	89.3244	95.0549	90.8379	91.1733	90.9585	96.1978	91.1709
375	95.8113	89.0781	89.9853	94.231	89.3122	95.0498	90.8181	91.1613	90.932	96.1739	91.1425
376	95.8034	89.0735	89.9748	94.2362	89.3097	95.0264	90.8068	91.1655	90.9038	96.1677	91.1278
377	95.824	89.0588	89.9582	94.2169	89.3174	95	90.8066	91.1448	90.8795	96.1769	91.0985
378	95.8055	89.0342	89.9374	94.1748	89.3249	94.9963	90.7976	91.1592	90.8769	96.1837	91.0762
379	95.8045	89.014	89.9152	94.1829	89.324	94.9919	90.7819	91.1599	90.8561	96.187	91.0892
380	95.7954	89.0179	89.8866	94.165	89.3175	95.0124	90.7827	91.1474	90.813	96.1799	91.0722
381	95.779	89.0285	89.8621	94.1571	89.2808	95.038	90.7588	91.1128	90.7958	96.1584	91.0673
382	95.7948	89.0361	89.8607	94.1678	89.2635	95.0283	90.7449	91.0693	90.765	96.1467	91.0886
383	95.8033	89.0474	89.8482	94.149	89.2575	95.009	90.7548	91.0717	90.7355	96.1395	91.0689
384	95.8341	89.0464	89.8743	94.1626	89.2118	94.9868	90.7453	91.0563	90.7239	96.1474	91.1012
385	95.8604	89.0432	89.8865	94.1884	89.2062	94.9431	90.7367	91.1194	90.7103	96.1336	91.127
386	95.8585	89.0641	89.8534	94.1937	89.1754	94.924	90.7382	91.1485	90.6957	96.1254	91.1368
387	95.8429	89.0811	89.8375	94.1922	89.14	94.9293	90.7103	91.1447	90.6935	96.1217	91.1447
388	95.8165	89.1013	89.8059	94.1923	89.1342	94.9201	90.6943	91.1587	90.7017	96.1212	91.1063
389	95.791	89.1017	89.7912	94.1739	89.1564	94.918	90.683	91.1399	90.6926	96.124	91.0862
390	95.7743	89.1046	89.8137	94.1642	89.155	94.9375	90.6749	91.1393	90.7008	96.1217	91.0688
391	95.7867	89.104	89.7867	94.1633	89.1428	94.9509	90.6894	91.1356	90.71	96.128	91.0643
392	95.7803	89.1312	89.8065	94.1527	89.1376	94.9727	90.6789	91.1118	90.706	96.1972	91.0912
393	95.7959	89.1351	89.7768	94.1551	89.1065	94.9728	90.6688	91.0873	90.7136	96.3432	91.0887
394	95.8033	89.11	89.7321	94.1479	89.0894	94.9587	90.6462	91.0643	90.6836	96.4944	91.0563
395	95.8008	89.0728	89.7363	94.1605	89.0976	94.9647	90.6133	91.0791	90.6633	96.585	91.0186
396	95.7917	89.0413	89.7048	94.1495	89.0815	94.9518	90.6014	91.073	90.6578	96.5299	90.9714
397	95.7697	89.0225	89.7138	94.1318	89.0663	94.984	90.6063	91.0689	90.6494	96.4029	90.9369
398	95.7617	89.034	89.71	94.1146	89.0646	94.9993	90.5992	91.1018	90.6658	96.2659	90.9394
399	95.7586	89.0456	89.7004	94.1015	89.0435	95.0036	90.5922	91.0925	90.6631	96.1739	90.9503
400	95.7687	89.0392	89.6844	94.1045	89.0528	95.0151	90.5957	91.1073	90.6544	96.1398	90.9362
401	95.776	89.0204	89.6672	94.0916	89.0431	94.9831	90.5797	91.1165	90.641	96.1235	90.9591
402	95.783	88.9791	89.6504	94.1135	89.0239	94.9654	90.5749	91.0963	90.6145	96.0946	90.9745
403	95.771	88.9774	89.6654	94.0954	89.0126	94.9486	90.576	91.0503	90.6111	96.076	90.9707
404	95.7878	88.9658	89.6591	94.0804	88.9958	94.9314	90.547	91.0145	90.5954	96.0769	90.9828
405	95.8112	88.9861	89.6453	94.0879	88.9842	94.9273	90.5169	91.0186	90.5861	96.0578	90.9575
406	95.8038	88.9946	89.6492	94.0541	88.9904	94.9313	90.4953	90.9861	90.6088	96.0396	90.9252
407	95.809	88.9785	89.6257	94.0521	89.0001	94.9169	90.4828	91.0034	90.5865	96.0243	90.9078
408	95.7764	88.9611	89.6355	94.0534	88.9968	94.9002	90.4894	91.0133	90.5694	96.001	90.8957
409	95.7449	88.9549	89.6363	94.0354	89.0065	94.8817	90.5093	90.9643	90.5645	95.9954	90.9004
410	95.7368	88.9538	89.6226	94.0548	88.99	94.8648	90.5123	90.9475	90.5284	96.0001	90.886
411	95.7199	88.9473	89.6308	94.0611	88.9712	94.8694	90.4906	90.9515	90.5339	96.0171	90.8782
412	95.7108	88.9168	89.6248	94.0522	88.9414	94.8868	90.489	90.9354	90.5427	96.0494	90.885
413	95.6896	88.8841	89.6054	94.0301	88.8988	94.9286	90.476	90.9421	90.5287	96.0653	90.8862
414	95.701	88.8403	89.6227	94.0306	88.8825	94.9451	90.4661	90.9572	90.5072	96.0861	90.9011
415	95.6986	88.8263	89.5953	94.0135	88.8564	94.9385	90.4771	90.9183	90.4741	96.0799	90.9008
416	95.6903	88.8446	89.5708	94.0109	88.8739	94.9426	90.4653	90.9241	90.4423	96.0385	90.8676
417	95.7059	88.8504	89.5699	94.0347	88.8747	94.9331	90.4504	90.9023	90.4106	96.0119	90.8564
418	95.679	88.8912	89.5679	94.0248	88.8693	94.9396	90.4421	90.9112	90.4133	95.9963	90.8527
419	95.6934	88.9077	89.5606	94.0142	88.8761	94.9395	90.4507	90.9269	90.4182	95.9798	90.8543
420	95.7203	88.9146	89.574	93.9984	88.8706	94.9453	90.4582	90.9444	90.4324	95.9929	90.851
421	95.7813	88.9119	89.5896	93.9922	88.8811	94.9497	90.4692	90.9896	90.4301	96.0128	90.8425
422	95.8577	88.8934	89.576	93.986	88.9008	94.9305	90.474	91.0118	90.4433	96.0099	90.8383
423	95.9485	88.8422	89.5587	94.0037	88.8939	94.9143	90.4557	91.0432	90.4266	95.999	90.8343
424	96.0223	88.8141	89.5453	94.008	88.8817	94.8593	90.4377	91.0613	90.3959	95.9665	90.8375
425	96.0575	88.8158	89.5144	93.9737	88.8507	94.8155	90.4053	91.0656	90.4003	95.9428	90.8246
426	96.0799	88.7915	89.513	93.9658	88.8306	94.7892	90.396	91.0507	90.3851	95.9243	90.8264
427	96.0475	88.8062	89.5162	93.9596	88.8281	94.7975	90.3936	91.0477	90.3878	95.9254	90.8166
428	95.9975	88.7921	89.4927	93.9544	88.8226	94.8303	90.3881	90.9979	90.39	95.9396	90.8205
429	95.9634	88.7755	89.4648	93.9702	88.8315	94.8595	90.3865	90.9856	90.375	95.9154	90.8144
430	95.9311	88.7754	89.4504	93.9669	88.834	94.868	90.3806	90.9672	90.346	95.9147	90.8019
431	95.9046	88.77	89.4351	93.9735	88.8671	94.856	90.3617	90.9491	90.3278	95.9101	90.8042
432	95.8893	88.7588	89.4505	93.989	88.8772	94.8361	90.3594	90.9681	90.3488	95.908	90.8037
433	95.8656	88.7281	89.5069	94.0072	88.8763	94.8159	90.3733	90.964	90.3471	95.9242	90.7995
434	95.8145	88.7164	89.4949	94.0029	88.8622	94.8034	90.3673	90.9648	90.3477	95.9243	90.7857
435	95.8393	88.7057	89.5203	93.9997	88.8206	94.8004	90.3719	90.9172	90.3441	95.939	90.7545
436	95.9078	88.7309	89.5022	93.9986	88.79	94.8212	90.3503	90.8625	90.3046	95.9589	90.7444
437	95.9659	88.7543	89.467	93.9887	88.7742	94.805	90.3334	90.8218	90.2947	95.9731	90.757
438	96.0444	88.789	89.4562	94.0118	88.7818	94.7864	90.3219	90.7848	90.2998	95.9863	90.7611
439	96.0602	88.8033	89.4242	93.9992	88.7628	94.778	90.3236	90.8221	90.2725	95.9896	90.7568
440	96.0581	88.813	89.4102	93.9894	88.7861	94.7451	90.3353	90.8396	90.2661	95.9747	90.7647
441	96.022	88.8291	89.406	94.0015	88.7717	94.782	90.3362	90.8474	90.2423	95.9636	90.7476
442	95.9611	88.8266	89.3939	93.9782	88.7511	94.839	90.3311	90.8385	90.2249	95.9468	90.729
443	95.8722	88.8412	89.3755	93.9705	88.7636	94.8954	90.3283	90.7971	90.2395	95.9206	90.7302
444	95.8086	88.8278	89.3706	93.9565	88.7344	94.9485	90.3259	90.7914	90.2328	95.9222	90.7155
445	95.7525	88.8204	89.3816	93.9459	88.7224	94.963	90.3278	90.769	90.2467	95.9501	90.7232
446	95.73	88.7991	89.3673	93.9376	88.7369	94.9583	90.3316	90.7757	90.2422	95.9649	90.7304
447	95.7393	88.739	89.3721	93.9435	88.7237	94.9182	90.329	90.7798	90.2307	95.9722	90.734
448	95.7256	88.6935	89.3649	93.9542	88.7189	94.8655	90.3141	90.7875	90.2064	95.9697	90.7223
449	95.6863	88.647	89.3127	93.9537	88.7367	94.8148	90.2822	90.7775	90.1736	95.944	90.6944
450	95.6745	88.6341	89.3022	93.9519	88.7122	94.7829	90.2719	90.7868	90.1568	95.9465	90.6753
451	95.6486	88.6495	89.2873	93.9297	88.7026	94.756	90.2537	90.806	90.1465	95.9503	90.668
452	95.6413	88.6591	89.298	93.9021	88.6633	94.7567	90.2514	90.809	90.1814	95.9457	90.6581
453	95.6588	88.64	89.319	93.8555	88.6439	94.7415	90.2567	90.8495	90.1763	95.9513	90.6419
454	95.6654	88.6646	89.3196	93.8321	88.6106	94.7209	90.2525	90.8552	90.1584	96.0035	90.6288
455	95.6747	88.691	89.3406	93.8133	88.5813	94.7287	90.2559	90.855	90.1651	95.978	90.6183
456	95.6639	88.7208	89.3326	93.7878	88.5685	94.7109	90.2689	90.8383	90.1155	95.9744	90.6367
457	95.6596	88.7662	89.3249	93.7958	88.5496	94.7211	90.2657	90.8026	90.122	95.9678	90.654
458	95.6511	88.7487	89.3383	93.7934	88.5603	94.7389	90.253	90.7782	90.1348	95.901	90.659
459	95.6572	88.7243	89.3264	93.7836	88.5521	94.7417	90.2635	90.7805	90.1012	95.9046	90.6605
460	95.6368	88.6997	89.3029	93.7839	88.5594	94.7572	90.243	90.7711	90.1144	95.8859	90.6719
461	95.6021	88.6825	89.2927	93.7608	88.5693	94.7598	90.2543	90.7752	90.1148	95.8761	90.6696
462	95.5751	88.662	89.2836	93.7546	88.5468	94.75	90.2602	90.7808	90.113	95.8596	90.6834
463	95.5535	88.6529	89.2886	93.7822	88.559	94.7611	90.2602	90.7594	90.1305	95.8637	90.682
464	95.5604	88.6124	89.276	93.8095	88.5725	94.7663	90.2639	90.81	90.1254	95.8473	90.6522
465	95.5815	88.601	89.2737	93.8332	88.5407	94.734	90.2457	90.8144	90.093	95.823	90.6387
466	95.5866	88.5832	89.2712	93.8307	88.5333	94.6972	90.2538	90.8124	90.0754	95.8033	90.6486
467	95.5545	88.5686	89.244	93.8263	88.4879	94.684	90.2525	90.7867	90.061	95.8094	90.6482
468	95.5295	88.5944	89.2458	93.8021	88.4667	94.6617	90.2308	90.7424	90.0334	95.8458	90.6534
469	95.5216	88.5656	89.2452	93.7877	88.4489	94.6624	90.2259	90.7087	90.0348	95.8714	90.6508
470	95.4991	88.5912	89.2489	93.7914	88.4426	94.6818	90.2071	90.6925	90.0104	95.9006	90.6181
471	95.5118	88.6227	89.2667	93.775	88.4497	94.6621	90.1594	90.7093	90.016	95.9406	90.6237
472	95.5113	88.6592	89.2809	93.7856	88.4264	94.6671	90.1615	90.688	90.0284	95.9352	90.5831
473	95.5179	88.6995	89.2483	93.7881	88.441	94.7085	90.1597	90.6842	90.0282	95.9457	90.5878
474	95.5344	88.7155	89.2319	93.7962	88.4226	94.7542	90.1522	90.691	90.013	95.9432	90.5709
475	95.5424	88.7209	89.1954	93.8097	88.4146	94.7659	90.1711	90.6871	89.9798	95.9005	90.5605
476	95.5414	88.7011	89.1686	93.7942	88.404	94.7627	90.1681	90.6805	89.966	95.8935	90.5832
477	95.5275	88.6821	89.1788	93.8006	88.3817	94.7422	90.1572	90.6792	89.957	95.8642	90.5814
478	95.5205	88.687	89.1546	93.7866	88.375	94.7003	90.1481	90.6907	89.9585	95.8502	90.5759
479	95.5128	88.705	89.1519	93.7613	88.3665	94.7008	90.1264	90.6868	89.9565	95.8486	90.5466
480	95.5293	88.708	89.1385	93.7773	88.3706	94.6713	90.1039	90.6947	89.9451	95.8497	90.525
481	95.5253	88.7225	89.1243	93.7569	88.3587	94.6703	90.0995	90.722	89.9443	95.8698	90.4865
482	95.5265	88.7158	89.1157	93.7601	88.3642	94.6597	90.0876	90.7017	89.9542	95.8815	90.5044
483	95.5307	88.6699	89.0838	93.7645	88.3561	94.6534	90.0793	90.6836	89.9333	95.8911	90.5102
484	95.52	88.6522	89.0796	93.7363	88.3563	94.6956	90.0647	90.673	89.9174	95.8987	90.52
485	95.5282	88.6173	89.0873	93.7335	88.3694	94.7148	90.0413	90.6505	89.907	95.9035	90.5403
486	95.5211	88.5722	89.0908	93.7264	88.3775	94.7533	90.0159	90.6488	89.9533	95.9098	90.5377
487	95.5194	88.5479	89.1146	93.714	88.3793	94.7497	90.0063	90.6417	89.9775	95.907	90.5526
488	95.5071	88.5247	89.1103	93.7258	88.3718	94.7395	90.0072	90.648	89.9979	95.9098	90.5541
489	95.4871	88.5347	89.1299	93.7074	88.3767	94.6938	90.0119	90.6392	89.9979	95.9018	90.5334
490	95.4918	88.554	89.119	93.7086	88.3522	94.6709	90.0274	90.6267	89.9464	95.9071	90.5001
491	95.4758	88.5789	89.1062	93.6966	88.3299	94.6538	90.0305	90.6551	89.9373	95.8974	90.4676
492	95.4621	88.6022	89.1024	93.6999	88.3154	94.598	90.0164	90.6477	89.9254	95.875	90.434
493	95.4529	88.6041	89.0727	93.73	88.3131	94.5862	89.9971	90.6642	89.9135	95.8814	90.4071
494	95.4739	88.5732	89.0897	93.7171	88.3028	94.537	89.9727	90.6705	89.8903	95.8579	90.3853
495	95.4834	88.5416	89.0976	93.7504	88.324	94.5199	89.9614	90.6493	89.877	95.8496	90.3755
496	95.4972	88.533	89.1159	93.7511	88.3482	94.5328	89.9697	90.6465	89.871	95.8652	90.3562
497	95.542	88.5586	89.1148	93.7467	88.3221	94.5439	89.9791	90.6241	89.8787	95.8543	90.3638
498	95.5218	88.5889	89.0936	93.7587	88.305	94.5775	89.9978	90.5971	89.871	95.8455	90.3715
499	95.5272	88.6501	89.0963	93.7524	88.3014	94.5737	89.9993	90.5896	89.8497	95.8288	90.3714
500	95.5197	88.6959	89.1027	93.7592	88.2853	94.5704	89.9934	90.5835	89.8199	95.7946	90.3765
501	95.4974	88.7111	89.102	93.7908	88.2771	94.5788	89.979	90.5658	89.7909	95.801	90.3609
502	95.4815	88.7199	89.1179	93.7905	88.2644	94.5539	89.951	90.6045	89.7766	95.808	90.3561
503	95.469	88.694	89.1453	93.7868	88.2293	94.5495	89.9441	90.6068	89.7776	95.8353	90.3748
504	95.4696	88.6434	89.1405	93.7797	88.2053	94.5465	89.9376	90.6098	89.7731	95.876	90.3572
505	95.4253	88.6068	89.1358	93.7503	88.2021	94.5239	89.9346	90.6466	89.7554	95.8819	90.3899
506	95.426	88.5672	89.1223	93.7409	88.1815	94.5362	89.9484	90.629	89.7431	95.8773	90.4001
507	95.4124	88.52	89.0847	93.745	88.1646	94.5506	89.9488	90.6392	89.728	95.889	90.3729
508	95.4119	88.4722	89.0375	93.7246	88.1424	94.5408	89.9515	90.6434	89.6815	95.9074	90.3826
509	95.448	88.4346	89.018	93.696	88.1365	94.5426	89.9591	90.6359	89.6812	95.8989	90.339
510	95.4585	88.4234	89.0161	93.675	88.1524	94.5178	89.9547	90.6356	89.6856	95.9311	90.3034
511	95.477	88.4412	89.0127	93.6529	88.1569	94.5211	89.9391	90.6303	89.6946	95.9209	90.2791
512	95.5033	88.4622	89.0298	93.6291	88.1612	94.5312	89.9215	90.6224	89.7347	95.878	90.2697
513	95.5015	88.4562	89.0546	93.627	88.1526	94.5214	89.914	90.6233	89.7258	95.8746	90.2681
514	95.4777	88.4803	89.0673	93.6387	88.1618	94.5473	89.9124	90.5915	89.7132	95.8649	90.2775
515	95.4873	88.4701	89.0618	93.6364	88.1525	94.5768	89.9087	90.5771	89.6969	95.8758	90.2801
516	95.4652	88.4697	89.057	93.6394	88.1393	94.6344	89.9141	90.5554	89.6611	95.8975	90.2696
517	95.4647	88.4821	89.0399	93.654	88.1122	94.664	89.9012	90.5431	89.6435	95.9034	90.2787
518	95.4754	88.4451	89.0273	93.6518	88.1046	94.7044	89.874	90.5783	89.6391	95.9131	90.2868
519	95.4566	88.437	89.0209	93.6536	88.1038	94.7127	89.8722	90.5801	89.6362	95.909	90.2732
520	95.4519	88.4162	89.0008	93.6542	88.0907	94.7732	89.857	90.6023	89.6555	95.9125	90.2923
521	95.4674	88.3993	88.9944	93.6371	88.0776	94.8396	89.8696	90.5861	89.6668	95.9144	90.2727
522	95.4616	88.3809	88.972	93.627	88.0703	94.8805	89.8822	90.5759	89.6315	95.9097	90.2619
523	95.4593	88.3535	88.9492	93.617	88.0829	94.884	89.8706	90.5835	89.6058	95.8883	90.2662
524	95.4583	88.3561	88.9563	93.6401	88.0728	94.8691	89.8702	90.5736	89.5784	95.844	90.2413
525	95.4675	88.3582	88.9449	93.661	88.0697	94.8899	89.847	90.5672	89.5511	95.8211	90.2399
526	95.508	88.3977	88.9479	93.6582	88.0375	94.8829	89.8529	90.5689	89.5724	95.809	90.2332
527	95.528	88.4238	88.9538	93.6425	88.0047	94.9352	89.8632	90.5463	89.5767	95.822	90.2076
528	95.542	88.43	88.9385	93.6181	88.0078	94.8872	89.8501	90.5496	89.5848	95.8328	90.2016
529	95.5309	88.4269	88.9065	93.6057	88.0239	94.8112	89.841	90.5689	89.5871	95.8054	90.1969
530	95.5012	88.4145	88.8685	93.6028	88.0206	94.7445	89.8194	90.5639	89.5869	95.7823	90.1853
531	95.4984	88.4213	88.8556	93.5986	88.0124	94.6752	89.8117	90.5696	89.5624	95.7528	90.1983
532	95.4895	88.4028	88.8623	93.6108	88.0039	94.6482	89.8248	90.5938	89.547	95.7536	90.2076
533	95.4567	88.3816	88.8696	93.5813	87.9935	94.6417	89.8286	90.6031	89.5332	95.7655	90.2355
534	95.4476	88.3597	88.8877	93.5757	87.9767	94.6515	89.8327	90.6042	89.5026	95.7608	90.2394
535	95.4079	88.3422	88.8941	93.5912	87.9796	94.6854	89.8181	90.5956	89.4982	95.7665	90.2624
536	95.4052	88.364	88.889	93.6042	87.9524	94.7168	89.8133	90.5595	89.4895	95.7485	90.2677
537	95.4179	88.3698	88.9122	93.6307	87.9501	94.7461	89.7979	90.5399	89.4814	95.7326	90.2464
538	95.4238	88.355	88.915	93.6307	87.9494	94.7889	89.7909	90.546	89.4875	95.7246	90.2319
539	95.4358	88.3397	88.8855	93.6232	87.9451	94.7805	89.7922	90.5379	89.5024	95.711	90.2241
540	95.4324	88.3462	88.8903	93.5933	87.956	94.7908	89.7977	90.5354	89.5218	95.7205	90.2246
541	95.4328	88.3464	88.8621	93.5869	87.9385	94.8046	89.8116	90.5304	89.552	95.7283	90.2165
542	95.4219	88.3479	88.8594	93.5971	87.9486	94.7978	89.8058	90.5066	89.5666	95.7206	90.2406
543	95.4186	88.3397	88.8559	93.5823	87.9411	94.7901	89.7962	90.5158	89.5593	95.7225	90.2302
544	95.4371	88.3197	88.8382	93.5903	87.9306	94.7569	89.7678	90.5039	89.5437	95.7038	90.1879
545	95.4372	88.2977	88.8662	93.5933	87.9183	94.6868	89.7589	90.5034	89.5064	95.7045	90.1886
546	95.4422	88.2823	88.8669	93.5971	87.8996	94.6428	89.7406	90.4976	89.4825	95.7004	90.2017
547	95.4553	88.2824	88.8789	93.6069	87.8822	94.5952	89.7182	90.4863	89.4717	95.6934	90.1977
548	95.4399	88.2752	88.8676	93.6087	87.8875	94.6005	89.7167	90.505	89.4563	95.7074	90.2409
549	95.4122	88.2879	88.8451	93.6027	87.8793	94.6132	89.6962	90.4924	89.4603	95.6975	90.2587
550	95.4083	88.3169	88.8511	93.5893	87.8764	94.614	89.6978	90.4627	89.4669	95.7185	90.2409
551	95.4093	88.3323	88.8752	93.5988	87.8671	94.6423	89.7252	90.4548	89.4408	95.7037	90.2454
552	95.399	88.3441	88.9403	93.5936	87.8565	94.6177	89.731	90.4284	89.4364	95.718	90.2198
553	95.4222	88.3692	88.9845	93.5749	87.8703	94.6032	89.7457	90.4385	89.4436	95.7336	90.2055
554	95.4229	88.3739	89.0082	93.5683	87.8836	94.5958	89.7388	90.4434	89.4235	95.7295	90.2048
555	95.4002	88.3639	89.0065	93.5703	87.8839	94.5732	89.7244	90.4381	89.4162	95.7511	90.183
556	95.3838	88.367	88.9855	93.5587	87.8972	94.5711	89.7263	90.4575	89.4143	95.7607	90.1836
557	95.3745	88.3838	88.9692	93.5798	87.8965	94.572	89.7181	90.4376	89.381	95.7574	90.1894
558	95.3509	88.4049	88.9492	93.6021	87.8789	94.5446	89.7373	90.4463	89.3726	95.7572	90.1577
559	95.355	88.4366	88.9422	93.5976	87.8739	94.525	89.7512	90.4539	89.3839	95.7775	90.1752
560	95.3747	88.4333	88.9347	93.6083	87.86	94.4883	89.7551	90.4273	89.3901	95.7509	90.1676
561	95.3678	88.3954	88.932	93.6086	87.84	94.4814	89.7578	90.4207	89.3886	95.7559	90.1518
562	95.3811	88.365	88.9067	93.5969	87.8526	94.479	89.7571	90.4269	89.385	95.7761	90.168
563	95.3632	88.3236	88.9234	93.6037	87.8515	94.4817	89.7115	90.4179	89.3898	95.7594	90.1668
564	95.3577	88.3236	88.9442	93.5805	87.8518	94.5227	89.6886	90.4185	89.3855	95.7633	90.1736
565	95.3652	88.3399	88.9138	93.5504	87.8454	94.5254	89.657	90.4275	89.4169	95.7532	90.1854
566	95.3395	88.3563	88.9176	93.5506	87.8189	94.5343	89.6402	90.4272	89.4282	95.7348	90.1908
567	95.3495	88.3638	88.8999	93.5379	87.82	94.5263	89.6614	90.4372	89.4377	95.7247	90.1749
568	95.3318	88.3565	88.8486	93.562	87.7926	94.5154	89.6618	90.4521	89.4449	95.7241	90.1673
569	95.3435	88.3516	88.8406	93.5919	87.794	94.4994	89.6798	90.4554	89.448	95.7239	90.1579
570	95.3681	88.335	88.838	93.5537	87.7938	94.504	89.6783	90.4339	89.4518	95.7154	90.1559
571	95.3653	88.3621	88.8256	93.5479	87.7783	94.5105	89.6647	90.4311	89.4206	95.7346	90.1578
572	95.3667	88.3724	88.8361	93.5502	87.7901	94.4903	89.6542	90.4308	89.4053	95.7507	90.1729
573	95.3322	88.382	88.8488	93.5483	87.774	94.5017	89.6205	90.4	89.3578	95.7537	90.1589
574	95.3271	88.3752	88.8468	93.5724	87.7792	94.4848	89.6323	90.4212	89.337	95.7426	90.141
575	95.3252	88.3437	88.8421	93.572	87.7843	94.4845	89.6451	90.424	89.3307	95.7216	90.1478
576	95.3466	88.34	88.8278	93.5517	87.749	94.4805	89.6513	90.4128	89.3089	95.7122	90.1222
577	95.3783	88.3495	88.8032	93.5475	87.7412	94.4815	89.696	90.4707	89.3107	95.7136	90.1069
578	95.4006	88.374	88.7895	93.5374	87.7104	94.4952	89.6754	90.4731	89.3113	95.7103	90.1022
579	95.4333	88.396	88.7788	93.5101	87.6953	94.4873	89.6532	90.5011	89.3037	95.6993	90.0897
580	95.4164	88.4194	88.771	93.5152	87.7128	94.4761	89.6451	90.5076	89.309	95.679	90.0905
581	95.4109	88.421	88.7947	93.5169	87.7346	94.4695	89.6097	90.4776	89.3044	95.6781	90.102
582	95.3978	88.4215	88.8028	93.5427	87.7749	94.4622	89.6069	90.4679	89.2865	95.6911	90.1099
583	95.3905	88.4386	88.8246	93.5703	87.7815	94.4584	89.6026	90.4316	89.2719	95.7028	90.1161
584	95.4061	88.4174	88.8182	93.5656	87.8215	94.4751	89.5788	90.4222	89.2502	95.7194	90.1334
585	95.411	88.397	88.7972	93.5365	87.8269	94.4774	89.5762	90.4264	89.2343	95.7296	90.1249
586	95.4186	88.4019	88.7722	93.522	87.8142	94.5004	89.5712	90.4227	89.2306	95.7376	90.1049
587	95.398	88.3822	88.7357	93.522	87.8164	94.5176	89.5729	90.4246	89.2384	95.734	90.0998
588	95.3818	88.3944	88.7775	93.5325	87.7606	94.5462	89.596	90.4175	89.2547	95.7212	90.0618
589	95.3617	88.3997	88.8017	93.5551	87.7525	94.5685	89.5824	90.4304	89.28	95.7019	90.0579
590	95.3551	88.3845	88.8527	93.551	87.7235	94.5786	89.5822	90.4386	89.2693	95.683	90.0635
591	95.3503	88.396	88.9022	93.5592	87.7194	94.5552	89.5843	90.4533	89.2873	95.6633	90.0527
592	95.3279	88.3924	88.8615	93.5442	87.7481	94.5251	89.5699	90.4594	89.2556	95.6578	90.0768
593	95.3322	88.4131	88.8474	93.5312	87.7382	94.5029	89.602	90.4521	89.2346	95.661	90.0763
594	95.3172	88.4326	88.796	93.5355	87.7485	94.4496	89.5901	90.473	89.2288	95.6659	90.0867
595	95.3289	88.4388	88.7501	93.529	87.7456	94.451	89.5803	90.5153	89.2091	95.6865	90.0863
596	95.3354	88.3939	88.7414	93.5287	87.7267	94.434	89.6089	90.541	89.2033	95.677	90.0783
597	95.3213	88.3579	88.7075	93.5171	87.7161	94.41	89.5841	90.4998	89.2016	95.6677	90.0512
598	95.3266	88.3236	88.7183	93.5095	87.694	94.4161	89.5826	90.4776	89.1975	95.6637	90.0144
599	95.3418	88.2842	88.7078	93.5201	87.6971	94.3893	89.5638	90.4104	89.1852	95.6623	90.0163
600	95.3695	88.2939	88.7107	93.5336	87.7036	94.3854	89.5193	90.3811	89.1909	95.6637	89.9938
601	95.3917	88.2717	88.7242	93.5595	87.7097	94.3931	89.5154	90.3958	89.178	95.6671	90.0037
602	95.4024	88.2446	88.7116	93.5607	87.7156	94.4192	89.5134	90.3886	89.1478	95.665	89.9982
603	95.4121	88.2357	88.7018	93.5563	87.7192	94.4619	89.5347	90.4307	89.1433	95.6718	89.9832
604	95.4289	88.2279	88.701	93.528	87.7025	94.4791	89.5432	90.4226	89.1274	95.6795	89.9999
605	95.43	88.2389	88.7031	93.5008	87.6786	94.4935	89.5347	90.427	89.1127	95.6831	89.9994
606	95.4269	88.2661	88.7061	93.5019	87.6657	94.466	89.5135	90.4264	89.1165	95.7017	90.014
607	95.414	88.2743	88.7256	93.5044	87.6343	94.4739	89.4948	90.3705	89.0962	95.7045	90.0109
608	95.3933	88.2721	88.7175	93.5196	87.6387	94.4748	89.5003	90.3709	89.0987	95.7292	89.9867
609	95.4003	88.2772	88.699	93.5407	87.6231	94.4681	89.5057	90.3524	89.0865	95.7471	89.9774
610	95.4185	88.269	88.668	93.5365	87.6071	94.4759	89.5247	90.3576	89.0841	95.7494	89.9664
611	95.415	88.2916	88.6592	93.5127	87.6128	94.4658	89.5301	90.3806	89.0815	95.73	89.9442
612	95.4113	88.3238	88.6647	93.5156	87.5889	94.4846	89.538	90.3855	89.0862	95.7143	89.9386
613	95.386	88.3377	88.6683	93.5184	87.5914	94.5184	89.556	90.4211	89.0819	95.7143	89.9343
614	95.3723	88.3683	88.6941	93.5192	87.6129	94.5151	89.5557	90.4097	89.0878	95.7091	89.9292
615	95.3778	88.3743	88.7168	93.5353	87.6006	94.5126	89.5698	90.3961	89.0911	95.73	89.9367
616	95.4035	88.3745	88.706	93.5422	87.6188	94.4973	89.5701	90.4105	89.0825	95.7264	89.9256
617	95.5107	88.3863	88.7014	93.5278	87.6439	94.4644	89.5671	90.373	89.0899	95.6906	89.9269
618	95.5831	88.3919	88.7082	93.526	87.6401	94.4515	89.5671	90.374	89.0848	95.6724	89.9184
619	95.6568	88.3634	88.6869	93.5081	87.6553	94.4266	89.5625	90.3698	89.0668	95.6416	89.9114
620	95.6893	88.3865	88.6711	93.5043	87.6421	94.4136	89.5425	90.3647	89.0449	95.6508	89.9215
621	95.6316	88.4004	88.6456	93.5004	87.6174	94.3882	89.5203	90.3894	89.0265	95.6722	89.9348
622	95.5464	88.3776	88.6329	93.4971	87.6326	94.4141	89.5237	90.3501	89.0268	95.691	89.9308
623	95.4543	88.3842	88.619	93.5026	87.6418	94.4522	89.5166	90.3397	89.0312	95.7132	89.9138
624	95.4075	88.3384	88.6166	93.5038	87.6596	94.4778	89.5273	90.2893	89.0327	95.7137	89.9155
625	95.3642	88.2966	88.647	93.5102	87.6693	94.4975	89.5499	90.2706	89.0487	95.7154	89.885
626	95.3758	88.2843	88.6449	93.5048	87.6546	94.5016	89.5482	90.3048	89.0375	95.7265	89.9053
627	95.3821	88.2927	88.6496	93.4871	87.64	94.464	89.564	90.3003	89.0199	95.7323	89.9352
628	95.3877	88.3177	88.6795	93.4761	87.6331	94.4592	89.552	90.3171	89.0169	95.7317	89.9202
629	95.397	88.326	88.6732	93.4912	87.6296	94.4344	89.5446	90.3455	89.0018	95.7357	89.9339
630	95.3933	88.321	88.6536	93.4811	87.6249	94.4007	89.5401	90.3116	89.0031	95.7166	89.9302
631	95.3854	88.2956	88.6501	93.5012	87.6138	94.4073	89.5121	90.3137	89.0213	95.7144	89.9233
632	95.3384	88.2647	88.6218	93.5326	87.6018	94.4084	89.5149	90.3037	89.0176	95.7133	89.9259
633	95.3032	88.2886	88.6132	93.5246	87.5981	94.4419	89.5097	90.2765	89.0294	95.723	89.923
634	95.283	88.3446	88.6107	93.5297	87.591	94.4762	89.5113	90.2929	89.0284	95.737	89.9132
635	95.2635	88.3824	88.623	93.5341	87.5714	94.4948	89.519	90.3043	88.9978	95.7275	89.8938
636	95.2859	88.4085	88.6135	93.4979	87.5746	94.5098	89.4925	90.3095	89.0026	95.702	89.9018
637	95.2962	88.4053	88.6202	93.48	87.5717	94.5232	89.4909	90.2896	88.9754	95.6788	89.8961
638	95.3077	88.3672	88.6224	93.5064	87.5783	94.5092	89.4621	90.2652	88.9666	95.6521	89.8843
639	95.3171	88.3454	88.5957	93.4914	87.5954	94.503	89.45	90.2571	88.9835	95.652	89.9041
640	95.3009	88.3363	88.5958	93.4934	87.5896	94.4736	89.4614	90.2762	88.9708	95.6677	89.9062
641	95.3048	88.3112	88.5854	93.5087	87.5819	94.4477	89.4283	90.2552	88.981	95.6755	89.915
642	95.2982	88.3294	88.594	93.4692	87.5792	94.4261	89.4019	90.27	88.9974	95.6999	89.9282
643	95.2878	88.3393	88.5851	93.4887	87.5636	94.4235	89.3731	90.2649	89.0047	95.7163	89.91
644	95.3054	88.3356	88.6188	93.4864	87.5697	94.4133	89.3428	90.2391	88.9846	95.7415	89.9235
645	95.3102	88.3419	88.6145	93.4757	87.5593	94.4114	89.3351	90.2751	88.9803	95.7526	89.9137
646	95.3129	88.3168	88.6034	93.5159	87.5211	94.4309	89.3316	90.2763	88.9439	95.7632	89.9095
647	95.2966	88.3107	88.604	93.498	87.5389	94.4349	89.3305	90.2914	88.9158	95.7673	89.8943
648	95.2825	88.3224	88.5779	93.5064	87.5042	94.4442	89.3375	90.267	88.9453	95.7614	89.8747
649	95.2826	88.3297	88.5807	93.5087	87.5032	94.4564	89.346	90.2416	88.9471	95.7655	89.8871
650	95.2605	88.3373	88.578	93.4889	87.5367	94.4584	89.3617	90.2406	88.9612	95.761	89.8932
651	95.2877	88.3511	88.5743	93.4949	87.5336	94.4442	89.3649	90.2362	88.9803	95.7729	89.9006
652	95.2902	88.3622	88.5369	93.5047	87.5597	94.4522	89.3618	90.2471	88.946	95.779	89.9102
653	95.2835	88.3933	88.5286	93.5099	87.565	94.4254	89.3624	90.2601	88.9208	95.7959	89.9013
654	95.288	88.4295	88.525	93.5153	87.5726	94.4239	89.369	90.2492	88.8978	95.8006	89.9005
655	95.2894	88.4627	88.5428	93.5347	87.5382	94.4138	89.3893	90.2486	88.8927	95.7755	89.9277
656	95.2953	88.4781	88.5626	93.5219	87.4988	94.4129	89.4001	90.2596	88.9002	95.7528	89.8987
657	95.2926	88.4776	88.5631	93.5169	87.4774	94.46	89.4022	90.2344	88.9198	95.7465	89.9046
658	95.2785	88.4695	88.5549	93.5269	87.4364	94.4789	89.4096	90.2228	88.9308	95.7415	89.9013
659	95.2528	88.4404	88.5326	93.5165	87.4506	94.4936	89.4225	90.1912	88.9148	95.7487	89.9039
660	95.2281	88.4278	88.5042	93.5128	87.4525	94.4794	89.4326	90.1818	88.9271	95.7688	89.9272
661	95.2256	88.3996	88.5051	93.5236	87.4654	94.4658	89.4385	90.202	88.9048	95.743	89.9143
662	95.228	88.3892	88.5422	93.5401	87.4886	94.4551	89.4458	90.2038	88.8947	95.7407	89.9122
663	95.2493	88.3946	88.5615	93.5325	87.4579	94.4722	89.4208	90.2345	88.896	95.7361	89.886
664	95.267	88.4003	88.5844	93.5538	87.47	94.488	89.406	90.2312	88.8661	95.7237	89.8757
665	95.2665	88.4062	88.5713	93.5494	87.4478	94.4725	89.3868	90.2278	88.8718	95.7313	89.8767
666	95.2933	88.396	88.5538	93.5237	87.4524	94.4528	89.3839	90.227	88.8815	95.7172	89.8647
667	95.2925	88.3812	88.5243	93.5281	87.4669	94.4132	89.3977	90.1903	88.8718	95.7295	89.8792
668	95.2989	88.3552	88.4894	93.5326	87.4628	94.4035	89.3921	90.2036	88.8606	95.74	89.887
669	95.3131	88.3303	88.4709	93.5447	87.4503	94.4146	89.3942	90.1925	88.8649	95.7443	89.8889
670	95.3026	88.3031	88.4326	93.5418	87.4431	94.439	89.3803	90.1904	88.848	95.7508	89.9064
671	95.3099	88.2899	88.4231	93.5406	87.4032	94.4748	89.3738	90.2156	88.8517	95.7379	89.9021
672	95.3103	88.2635	88.4524	93.5178	87.4106	94.4723	89.389	90.215	88.8681	95.7469	89.9036
673	95.3034	88.2627	88.4422	93.5243	87.4408	94.4508	89.3886	90.2296	88.8588	95.7358	89.8884
674	95.2936	88.2646	88.4725	93.5519	87.4153	94.436	89.3833	90.2683	88.8766	95.7595	89.8755
675	95.2975	88.2709	88.4737	93.5566	87.4547	94.436	89.3732	90.2435	88.8745	95.771	89.853
676	95.2906	88.2941	88.4748	93.5458	87.4306	94.4461	89.38	90.2281	88.8679	95.753	89.8443
677	95.2841	88.2962	88.4924	93.506	87.4229	94.4477	89.3779	90.2342	88.8664	95.7665	89.858
678	95.3079	88.3046	88.4734	93.484	87.4218	94.4304	89.3975	90.2282	88.8546	95.7298	89.868
679	95.3019	88.2925	88.5009	93.4768	87.4169	94.439	89.397	90.2979	88.8597	95.7165	89.8892
680	95.3125	88.273	88.5043	93.4873	87.4211	94.424	89.3839	90.3351	88.8722	95.6993	89.8921
681	95.3298	88.2732	88.4959	93.5069	87.3994	94.4439	89.3854	90.333	88.8464	95.666	89.8892
682	95.3149	88.2865	88.5084	93.5074	87.3768	94.4638	89.3472	90.336	88.8408	95.6553	89.8927
683	95.2989	88.3331	88.5043	93.4939	87.3682	94.452	89.3469	90.2757	88.8148	95.6325	89.8777
684	95.2934	88.3808	88.4957	93.4943	87.3621	94.47	89.3297	90.2557	88.8015	95.6275	89.8648
685	95.2733	88.3785	88.5112	93.4822	87.3637	94.4754	89.3496	90.2374	88.8113	95.6238	89.8476
686	95.275	88.3591	88.5091	93.4632	87.3921	94.4809	89.3687	90.2212	88.7818	95.6162	89.8362
687	95.2824	88.3275	88.5028	93.4746	87.37	94.4754	89.3776	90.2138	88.7998	95.6217	89.8297
688	95.242	88.2874	88.508	93.4863	87.4043	94.4861	89.3928	90.2354	88.7886	95.6171	89.8466
689	95.2599	88.3024	88.5007	93.497	87.4082	94.4836	89.372	90.2579	88.788	95.6171	89.8613
690	95.2517	88.3072	88.4944	93.4996	87.3888	94.4668	89.376	90.253	88.8064	95.6303	89.8496
691	95.2422	88.3127	88.4838	93.5089	87.4019	94.4659	89.3754	90.2614	88.7929	95.6255	89.8635
692	95.26	88.3396	88.4439	93.5207	87.3542	94.4552	89.3689	90.2349	88.8057	95.6187	89.8493
693	95.2395	88.3352	88.4622	93.5265	87.3614	94.4562	89.3832	90.2317	88.8019	95.6167	89.8445
694	95.234	88.3557	88.4572	93.5352	87.3514	94.455	89.3823	90.2361	88.7767	95.6119	89.835
695	95.2683	88.35	88.4341	93.5149	87.3647	94.454	89.3625	90.2306	88.743	95.6164	89.8225
696	95.2821	88.3456	88.4777	93.5094	87.3612	94.4628	89.3629	90.229	88.7285	95.6502	89.8264
697	95.2842	88.3541	88.4491	93.5044	87.346	94.4736	89.364	90.2312	88.7135	95.6707	89.8325
698	95.2842	88.3404	88.4429	93.5164	87.3843	94.4832	89.3502	90.2282	88.7289	95.687	89.8338
699	95.2299	88.3111	88.4756	93.5121	87.3417	94.4927	89.3633	90.2615	88.7437	95.6802	89.8305
700	95.2373	88.2846	88.4502	93.5071	87.3599	94.4498	89.3669	90.2782	88.7527	95.6642	89.8235
701	95.2376	88.2873	88.4699	93.5013	87.3451	94.4104	89.3504	90.2752	88.7592	95.6755	89.8124
702	95.2283	88.2843	88.4668	93.4993	87.3092	94.409	89.363	90.2738	88.7511	95.6769	89.8165
703	95.2302	88.3225	88.4375	93.5353	87.356	94.3988	89.3461	90.2369	88.7633	95.6968	89.8144
704	95.2155	88.3346	88.457	93.5477	87.3468	94.4237	89.3393	90.2436	88.7706	95.6801	89.8082
705	95.2255	88.3211	88.4299	93.56	87.3579	94.4578	89.34	90.2482	88.8017	95.654	89.8158
706	95.2489	88.3391	88.4213	93.557	87.38	94.4786	89.3401	90.2571	88.816	95.649	89.8057
707	95.2484	88.3263	88.4396	93.5523	87.3511	94.4834	89.3373	90.2707	88.825	95.6251	89.8157
708	95.25	88.3227	88.4312	93.5454	87.3572	94.4653	89.3342	90.2657	88.8075	95.6413	89.8023
709	95.2412	88.3412	88.4125	93.5456	87.3639	94.4342	89.3287	90.2557	88.779	95.6544	89.7955
710	95.2203	88.3207	88.3995	93.5545	87.3231	94.4071	89.3217	90.2515	88.7557	95.6506	89.7943
711	95.2138	88.3339	88.3487	93.5447	87.3126	94.3919	89.3227	90.2512	88.7369	95.6791	89.7882
712	95.1928	88.3378	88.3061	93.5302	87.281	94.3935	89.31	90.2626	88.7184	95.6848	89.7835
713	95.1699	88.3488	88.3144	93.5059	87.2717	94.4101	89.3169	90.2861	88.6944	95.6605	89.7923
714	95.1401	88.3689	88.3078	93.4928	87.2721	94.4236	89.2982	90.3227	88.7029	95.6374	89.8036
715	95.1456	88.3869	88.337	93.4819	87.3039	94.4148	89.3057	90.3518	88.716	95.6069	89.7977
716	95.1525	88.3821	88.3691	93.49	87.2824	94.4312	89.3092	90.3426	88.72	95.5874	89.8088
717	95.1509	88.3477	88.3801	93.5125	87.2625	94.4356	89.2839	90.3265	88.7305	95.5795	89.798
718	95.1912	88.3263	88.3885	93.5005	87.2707	94.438	89.2898	90.3054	88.736	95.6065	89.7786
719	95.1882	88.2814	88.3792	93.5041	87.2511	94.4687	89.2855	90.2772	88.735	95.6204	89.7882
720	95.1573	88.2519	88.3784	93.4981	87.2892	94.4739	89.271	90.2514	88.7366	95.6092	89.7905
721	95.1528	88.2352	88.3934	93.4954	87.2728	94.4755	89.2592	90.2397	88.7496	95.6239	89.786
722	95.1226	88.2339	88.3868	93.5197	87.2624	94.4642	89.259	90.2229	88.7324	95.6146	89.8028
723	95.1282	88.2432	88.3936	93.5284	87.2433	94.4398	89.2524	90.2315	88.712	95.631	89.7824
724	95.1696	88.2648	88.3887	93.5262	87.2329	94.4432	89.2589	90.2744	88.7114	95.6785	89.7845
725	95.1962	88.2743	88.3261	93.5357	87.2547	94.4529	89.2713	90.2885	88.6999	95.7129	89.7992
726	95.2197	88.282	88.3359	93.5438	87.2665	94.4744	89.2529	90.3002	88.6881	95.7233	89.787
727	95.2285	88.2774	88.3431	93.5527	87.2742	94.5179	89.2348	90.2961	88.6846	95.7326	89.7846
728	95.2044	88.2839	88.3317	93.5464	87.271	94.5394	89.2253	90.277	88.6767	95.721	89.7799
729	95.1975	88.2974	88.3854	93.533	87.2787	94.5383	89.212	90.29	88.6614	95.6987	89.7479
730	95.2021	88.3082	88.3792	93.5131	87.2979	94.5495	89.1989	90.2936	88.6695	95.7195	89.7478
731	95.1876	88.2991	88.3608	93.5063	87.3087	94.5464	89.1976	90.2929	88.6631	95.7203	89.765
732	95.197	88.308	88.3566	93.5134	87.3199	94.5391	89.1966	90.3148	88.6554	95.7405	89.763
733	95.1884	88.304	88.3369	93.5245	87.3036	94.5344	89.2033	90.2921	88.6504	95.78	89.7614
734	95.1537	88.2945	88.3258	93.5329	87.2543	94.5333	89.2177	90.2751	88.6505	95.7891	89.7646
735	95.1609	88.2989	88.3144	93.533	87.2436	94.5274	89.2286	90.2744	88.6575	95.7757	89.765
736	95.1561	88.2967	88.294	93.5486	87.2171	94.5302	89.2393	90.2306	88.6591	95.7448	89.7685
737	95.1488	88.3012	88.2929	93.5503	87.2143	94.5344	89.2513	90.2467	88.6605	95.7262	89.7723
738	95.1747	88.2977	88.2886	93.5636	87.2396	94.5424	89.2481	90.2627	88.6433	95.7381	89.7692
739	95.152	88.3096	88.2719	93.569	87.2265	94.5677	89.2398	90.2767	88.6284	95.7735	89.7526
740	95.1629	88.3095	88.276	93.5754	87.231	94.569	89.2295	90.301	88.6335	95.8067	89.7468
741	95.1525	88.2871	88.2732	93.5547	87.2525	94.5781	89.2268	90.2834	88.6425	95.7983	89.7581
742	95.14	88.27	88.2992	93.5564	87.2446	94.557	89.2459	90.2986	88.6461	95.7947	89.7728
743	95.1673	88.2661	88.3065	93.5522	87.234	94.5403	89.2561	90.2845	88.6457	95.785	89.7911
744	95.1329	88.2483	88.3262	93.5242	87.2285	94.5281	89.2504	90.3028	88.6352	95.785	89.803
745	95.1474	88.2587	88.3017	93.5297	87.1917	94.5319	89.2337	90.2828	88.6456	95.8178	89.8103
746	95.127	88.2588	88.2931	93.5235	87.1937	94.5441	89.2282	90.2572	88.6588	95.8015	89.8104
747	95.1107	88.2533	88.3373	93.5272	87.2165	94.5463	89.2148	90.2355	88.672	95.7827	89.7906
748	95.1271	88.26	88.3304	93.5483	87.2121	94.5384	89.2099	90.1838	88.6912	95.7706	89.7691
749	95.1071	88.264	88.3313	93.5657	87.2139	94.5045	89.2149	90.2012	88.6714	95.7231	89.7503
750	95.1269	88.2662	88.318	93.5647	87.1979	94.5059	89.2138	90.1926	88.6594	95.7055	89.7463
751	95.1221	88.2421	88.2975	93.5559	87.1681	94.4734	89.1925	90.217	88.6382	95.679	89.7485
752	95.1207	88.2299	88.2901	93.5419	87.1815	94.4983	89.1912	90.2479	88.6144	95.6399	89.7391
753	95.1155	88.2247	88.3063	93.5328	87.1964	94.5025	89.1954	90.256	88.6194	95.6238	89.7396
754	95.1476	88.2241	88.2835	93.5054	87.2035	94.4955	89.1875	90.2641	88.6138	95.598	89.7288
755	95.1614	88.2361	88.2712	93.4877	87.224	94.5078	89.2147	90.2489	88.6116	95.5949	89.737
756	95.1612	88.2254	88.2643	93.4955	87.2333	94.491	89.2472	90.2367	88.6132	95.6088	89.7577
757	95.1737	88.2103	88.2802	93.5036	87.2389	94.496	89.2383	90.2321	88.6077	95.6272	89.7521
758	95.1304	88.2084	88.3158	93.5314	87.2114	94.4994	89.2421	90.2281	88.6255	95.6216	89.7666
759	95.1129	88.2105	88.3063	93.5425	87.2106	94.5164	89.2359	90.2434	88.6234	95.638	89.751
760	95.1199	88.2196	88.2947	93.5517	87.1886	94.5271	89.1923	90.2507	88.6232	95.6304	89.7523
761	95.1063	88.2183	88.2615	93.5452	87.1592	94.5413	89.1841	90.2391	88.6221	95.6231	89.7733
762	95.122	88.207	88.2437	93.5144	87.186	94.5413	89.1567	90.2397	88.6306	95.6429	89.7624
763	95.1203	88.1924	88.2408	93.5207	87.1704	94.5465	89.1488	90.2205	88.6628	95.6388	89.7658
764	95.1049	88.2004	88.2369	93.5243	87.1596	94.5415	89.1573	90.2229	88.686	95.6454	89.7474
765	95.1189	88.2162	88.2587	93.5209	87.1732	94.5253	89.1845	90.2446	88.6927	95.6645	89.7452
766	95.0932	88.2388	88.2365	93.5366	87.161	94.5151	89.199	90.2609	88.6736	95.6781	89.7377
767	95.0902	88.2768	88.2186	93.541	87.1576	94.5072	89.2135	90.2776	88.6524	95.6685	89.7536
768	95.1137	88.3031	88.2263	93.4962	87.166	94.5217	89.2391	90.2721	88.6216	95.6763	89.7703
769	95.1106	88.3088	88.1937	93.4992	87.1425	94.5482	89.2286	90.2622	88.6078	95.6658	89.7569
770	95.1078	88.3521	88.2161	93.4883	87.1547	94.5603	89.2422	90.2484	88.5842	95.6736	89.7626
771	95.0947	88.3625	88.2573	93.4859	87.1492	94.5244	89.2301	90.2454	88.5818	95.6933	89.7489
772	95.0773	88.376	88.2742	93.5315	87.1344	94.5055	89.2104	90.2564	88.5779	95.6941	89.7444
773	95.066	88.3852	88.2999	93.5411	87.1351	94.4918	89.2111	90.2436	88.5588	95.7176	89.7624
774	95.0904	88.3394	88.284	93.5543	87.1119	94.4475	89.1976	90.2392	88.5524	95.7096	89.7612
775	95.1373	88.3125	88.2518	93.571	87.149	94.4694	89.1846	90.2429	88.5472	95.7335	89.7586
776	95.1329	88.2584	88.212	93.5467	87.1392	94.4842	89.1741	90.2361	88.5487	95.7505	89.7569
777	95.1322	88.2315	88.243	93.5431	87.1542	94.483	89.1542	90.2501	88.5583	95.7473	89.7466
778	95.1047	88.247	88.2546	93.5603	87.1629	94.5161	89.1638	90.2594	88.5682	95.7539	89.7303
779	95.0663	88.2489	88.2428	93.53	87.1379	94.507	89.1761	90.2636	88.556	95.754	89.7257
780	95.0668	88.2731	88.2503	93.5424	87.1578	94.4962	89.1633	90.2688	88.5339	95.7616	89.7004
781	95.0721	88.2764	88.1934	93.5435	87.1692	94.4836	89.143	90.2856	88.5142	95.775	89.6906
782	95.0956	88.2692	88.1942	93.5233	87.1587	94.5029	89.1228	90.2892	88.5093	95.8013	89.6985
783	95.1116	88.2644	88.1864	93.5454	87.1593	94.5451	89.0927	90.255	88.5025	95.8271	89.7021
784	95.1253	88.2694	88.2018	93.5521	87.1586	94.5605	89.0978	90.2481	88.5392	95.8337	89.7145
785	95.1285	88.2763	88.2034	93.5486	87.1735	94.5872	89.1037	90.2257	88.5702	95.8363	89.7119
786	95.106	88.2535	88.178	93.5601	87.1839	94.5728	89.0975	90.2048	88.5843	95.8418	89.7034
787	95.1259	88.2444	88.1939	93.541	87.1846	94.5761	89.1267	90.2239	88.5948	95.8381	89.698
788	95.1168	88.2132	88.2082	93.5322	87.1851	94.5852	89.1212	90.2117	88.5541	95.8412	89.6936
789	95.1198	88.1979	88.2131	93.5217	87.1428	94.6089	89.1338	90.2011	88.5478	95.8418	89.6992
790	95.1284	88.208	88.242	93.5108	87.1278	94.614	89.1329	90.2339	88.5415	95.8019	89.6901
791	95.0936	88.2133	88.2716	93.5325	87.1094	94.5889	89.1265	90.2376	88.5286	95.7738	89.7009
792	95.0868	88.2224	88.249	93.5553	87.1014	94.5608	89.1445	90.2457	88.5413	95.7479	89.6963
793	95.0949	88.2212	88.2463	93.5497	87.09	94.5296	89.144	90.259	88.5252	95.7226	89.684
794	95.0972	88.2208	88.2465	93.5497	87.0929	94.5031	89.1476	90.2531	88.5168	95.7319	89.6966
795	95.112	88.2174	88.201	93.5489	87.1058	94.4853	89.1468	90.2408	88.5155	95.7364	89.6995
796	95.1194	88.2167	88.2147	93.5342	87.0897	94.4852	89.1411	90.2327	88.5218	95.7475	89.7223
797	95.1072	88.2198	88.2388	93.5501	87.1035	94.4654	89.1329	90.2362	88.5114	95.7538	89.7166
798	95.1243	88.2411	88.2135	93.5573	87.0843	94.4802	89.1235	90.2275	88.5067	95.7676	89.7235
799	95.1373	88.2717	88.234	93.5545	87.0754	94.4733	89.1109	90.2635	88.5052	95.7735	89.7249
800	95.1334	88.3277	88.2369	93.5219	87.0642	94.4652	89.1075	90.2803	88.5006	95.7799	89.7067
801	95.149	88.3511	88.1925	93.5203	87.0742	94.4911	89.1011	90.2814	88.5092	95.8085	89.7291
802	95.1395	88.3762	88.1829	93.5325	87.0899	94.4883	89.0891	90.2879	88.4821	95.7988	89.7194
803	95.1125	88.3679	88.1704	93.5289	87.0824	94.508	89.102	90.2909	88.4613	95.7793	89.7123
804	95.1171	88.3325	88.1291	93.5583	87.0958	94.5214	89.1052	90.2754	88.4495	95.7486	89.7135
805	95.1042	88.3129	88.1349	93.541	87.0914	94.5079	89.111	90.2862	88.4313	95.7241	89.6933
806	95.0733	88.2701	88.1497	93.5244	87.0635	94.5094	89.1438	90.2865	88.4467	95.721	89.6788
807	95.0858	88.2723	88.1567	93.5228	87.0647	94.5064	89.1447	90.2611	88.4397	95.7152	89.6754
808	95.0749	88.2647	88.173	93.5185	87.0729	94.5067	89.136	90.2604	88.434	95.7251	89.6825
809	95.0694	88.2711	88.1619	93.5247	87.0785	94.528	89.1358	90.2456	88.459	95.7183	89.6899
810	95.0877	88.2544	88.1465	93.5258	87.1176	94.5155	89.1176	90.2229	88.4548	95.7176	89.695
811	95.0928	88.2404	88.1453	93.5218	87.1168	94.5155	89.096	90.2289	88.4729	95.7086	89.6808
812	95.0965	88.2586	88.1368	93.5273	87.0892	94.5244	89.1058	90.2415	88.447	95.6971	89.6712
813	95.1076	88.2876	88.1638	93.5355	87.075	94.5179	89.1104	90.2354	88.4263	95.6886	89.6716
814	95.1214	88.3145	88.1723	93.5502	87.0594	94.5391	89.1013	90.2344	88.4014	95.6866	89.6915
815	95.1141	88.3398	88.1855	93.5641	87.0439	94.557	89.101	90.222	88.3892	95.6966	89.7189
816	95.1108	88.3358	88.1881	93.5553	87.0407	94.5534	89.0722	90.2217	88.3996	95.6995	89.7276
817	95.088	88.3115	88.1644	93.5492	87.0361	94.5401	89.0507	90.2005	88.394	95.7074	89.7315
818	95.0839	88.3172	88.1605	93.5445	87.0339	94.5413	89.0536	90.2117	88.4051	95.7166	89.7236
819	95.0855	88.3074	88.1427	93.5187	87.0647	94.5139	89.0572	90.2145	88.4038	95.7127	89.7036
820	95.0993	88.3048	88.1509	93.5156	87.0893	94.4934	89.056	90.1985	88.413	95.7251	89.6901
821	95.1215	88.3315	88.1491	93.5156	87.0961	94.4943	89.0683	90.2325	88.4064	95.7302	89.6941
822	95.1287	88.3687	88.1388	93.4991	87.0907	94.476	89.0881	90.2212	88.4326	95.7433	89.672
823	95.1207	88.4045	88.1273	93.513	87.056	94.5044	89.0945	90.2383	88.4464	95.7677	89.6438
824	95.1108	88.4245	88.1266	93.5167	87.0494	94.5221	89.1239	90.2283	88.4444	95.7812	89.6628
825	95.1269	88.4275	88.1327	93.5325	87.0376	94.5279	89.1191	90.2132	88.4552	95.8114	89.6532
826	95.1175	88.3962	88.1319	93.5342	87.0311	94.5587	89.1045	90.2199	88.4287	95.8115	89.661
827	95.1255	88.3729	88.1208	93.5239	87.0296	94.5775	89.0941	90.2034	88.4277	95.8317	89.6717
828	95.1367	88.3407	88.0889	93.5124	87.0281	94.5603	89.0747	90.2235	88.4387	95.8572	89.6395
829	95.1254	88.3025	88.0692	93.49	87.0079	94.5564	89.086	90.2211	88.4328	95.8705	89.6287
830	95.1325	88.2765	88.0554	93.4847	87.0164	94.5419	89.0871	90.2136	88.4349	95.876	89.6295
831	95.124	88.2541	88.0721	93.4915	87.0293	94.5076	89.0827	90.2382	88.4321	95.8898	89.6499
832	95.1315	88.2511	88.0708	93.5113	87.0218	94.5058	89.0814	90.2701	88.4214	95.8847	89.6586
833	95.1279	88.2551	88.0675	93.5094	87.0185	94.4828	89.0621	90.3036	88.4	95.8707	89.6675
834	95.113	88.2531	88.0724	93.5271	87.0157	94.4649	89.0527	90.331	88.3922	95.8813	89.6779
835	95.1204	88.2401	88.2377	93.5057	87.004	94.4623	89.0629	90.3228	88.3965	95.8632	89.6663
836	95.0854	88.2249	88.4421	93.4911	87.0136	94.463	89.0724	90.2803	88.4123	95.851	89.6655
837	95.0649	88.2114	88.6549	93.5096	87.0393	94.4762	89.0846	90.2663	88.4195	95.8468	89.6475
838	95.0739	88.1815	88.7512	93.5168	87.0276	94.4849	89.0771	90.2603	88.4263	95.8231	89.6348
839	95.0777	88.1548	88.6663	93.5374	87.0358	94.4971	89.0865	90.2326	88.3969	95.805	89.6276
840	95.0726	88.1565	88.5475	93.5388	87.0406	94.5138	89.055	90.2278	88.3683	95.7947	89.6318
841	95.0972	88.1687	88.364	93.5652	87.0286	94.5118	89.054	90.2159	88.3621	95.7652	89.633
842	95.0859	88.1901	88.3196	93.5733	87.0446	94.5105	89.0562	90.2299	88.3491	95.7593	89.646
843	95.1085	88.2214	88.2558	93.5975	87.041	94.4897	89.0535	90.2509	88.3543	95.7579	89.6645
844	95.1303	88.2276	88.1781	93.6163	87.0275	94.4713	89.0804	90.2891	88.3562	95.7857	89.6894
845	95.1256	88.2242	88.1558	93.58	87.0281	94.4856	89.0768	90.3134	88.3551	95.8185	89.7061
846	95.1367	88.2522	88.0978	93.5608	87.0299	94.4752	89.0905	90.3298	88.373	95.8317	89.6959
847	95.093	88.2569	88.0594	93.5627	87.0424	94.4809	89.0661	90.3779	88.385	95.8543	89.7039
848	95.086	88.2622	88.055	93.5672	87.0421	94.5037	89.066	90.3816	88.3784	95.8328	89.6806
849	95.093	88.2762	88.072	93.5891	87.0293	94.4964	89.0707	90.3753	88.3838	95.7991	89.6781
850	95.1039	88.2522	88.0702	93.5941	87.0231	94.5248	89.0722	90.3522	88.3761	95.7882	89.678
851	95.121	88.243	88.0752	93.5621	87.0121	94.5469	89.0858	90.2892	88.3668	95.7818	89.6586
852	95.1433	88.2254	88.0793	93.5547	86.9778	94.5532	89.0845	90.2706	88.3825	95.7807	89.6626
853	95.1349	88.1958	88.0512	93.525	86.9982	94.5681	89.0908	90.2472	88.3829	95.8032	89.6465
854	95.1333	88.2089	88.0597	93.5187	86.9918	94.5693	89.0954	90.2504	88.3761	95.8132	89.6192
855	95.1508	88.1957	88.0608	93.5381	86.9818	94.5563	89.0923	90.268	88.3724	95.7947	89.6092
856	95.1325	88.1954	88.0544	93.557	87.0085	94.5585	89.0904	90.2571	88.3456	95.7964	89.6081
857	95.1134	88.2252	88.0736	93.6004	86.9961	94.5645	89.087	90.2725	88.3375	95.8085	89.6067
858	95.0986	88.2395	88.0771	93.6242	86.9925	94.5747	89.0808	90.2357	88.339	95.7887	89.6106
859	95.0676	88.2826	88.0837	93.6529	86.9925	94.576	89.0804	90.2336	88.3195	95.7965	89.615
860	95.0572	88.3192	88.0796	93.6385	86.9951	94.5636	89.0588	90.2257	88.3219	95.7977	89.5988
861	95.0478	88.3156	88.0603	93.6343	87.0125	94.5405	89.0427	90.2297	88.3121	95.7808	89.6131
862	95.0551	88.3145	88.0687	93.6427	87.0097	94.5123	89.0328	90.2565	88.2919	95.7895	89.6019
863	95.0599	88.3163	88.0624	93.624	87.014	94.5127	89.0332	90.2579	88.3027	95.7858	89.5996
864	95.0775	88.3204	88.0566	93.6314	87.0006	94.5168	89.0499	90.2681	88.2885	95.7878	89.5956
865	95.0913	88.3514	88.045	93.6315	86.9825	94.5385	89.0513	90.2716	88.2823	95.7823	89.5851
866	95.0675	88.3559	88.0125	93.6201	87.0032	94.5554	89.0448	90.2671	88.29	95.7833	89.6063
867	95.0598	88.333	88.0235	93.6373	86.9869	94.5637	89.045	90.2611	88.286	95.788	89.6002
868	95.0582	88.3123	88.0426	93.6145	86.9856	94.5749	89.0415	90.2814	88.2888	95.7852	89.584
869	95.0718	88.2571	88.0457	93.5969	86.9944	94.592	89.0368	90.2794	88.3003	95.7719	89.5613
870	95.1322	88.2282	88.1156	93.5857	86.9822	94.5997	89.0405	90.2711	88.2826	95.7776	89.5681
871	95.1514	88.2051	88.3091	93.5504	87.0024	94.6055	89.0423	90.265	88.2741	95.7603	89.6085
872	95.1633	88.2237	88.4912	93.5645	87.0149	94.6094	89.0488	90.2683	88.2772	95.7482	89.6424
873	95.1916	88.2592	88.5272	93.5541	87.0049	94.6246	89.0626	90.2713	88.2851	95.7411	89.6985
874	95.167	88.2824	88.4522	93.5637	86.9918	94.6202	89.0701	90.292	88.2964	95.7322	89.6983
875	95.1834	88.3304	88.2114	93.5624	86.9875	94.6354	89.0534	90.2952	88.2993	95.7302	89.6798
876	95.1671	88.3433	88.0227	93.5658	86.9764	94.6171	89.0471	90.2873	88.2893	95.736	89.6697
877	95.1371	88.3707	87.9848	93.5811	86.9597	94.6144	89.0118	90.3155	88.2663	95.7705	89.6432
878	95.1294	88.3848	87.9957	93.5614	86.9764	94.6239	89.0096	90.3204	88.2578	95.7933	89.6641
879	95.1375	88.3825	88.0202	93.5766	86.9924	94.6322	89.0058	90.3287	88.261	95.8134	89.6422
880	95.15	88.3557	88.0165	93.5661	86.9983	94.6604	88.9879	90.3444	88.2778	95.8291	89.638
881	95.1585	88.333	88.0247	93.5754	87.031	94.643	89.009	90.3304	88.2749	95.8208	89.6351
882	95.188	88.3555	88.0119	93.5817	87.0176	94.6533	89	90.3296	88.3046	95.7974	89.6142
883	95.1939	88.3462	88.007	93.5691	86.9779	94.6479	89.0006	90.3607	88.2978	95.8162	89.6292
884	95.219	88.3389	87.987	93.5734	86.9813	94.6562	89.0112	90.3446	88.2913	95.8298	89.6251
885	95.252	88.3336	87.9819	93.5642	86.9792	94.6643	89.0233	90.3254	88.3099	95.8514	89.6267
886	95.2417	88.2746	87.9817	93.5792	86.9851	94.646	89.0199	90.3364	88.2927	95.8902	89.6085
887	95.2302	88.2645	87.9721	93.5937	87.0329	94.6274	89.0325	90.3118	88.3044	95.8788	89.6004
888	95.2515	88.2818	87.9574	93.5999	87.0501	94.5995	89.0361	90.3269	88.3022	95.8813	89.6058
889	95.2458	88.2864	87.9423	93.6047	87.0615	94.5907	89.0237	90.3468	88.3081	95.8895	89.5972
890	95.2301	88.3167	87.9636	93.5933	87.0668	94.5894	89.0162	90.3251	88.3049	95.8826	89.6054
891	95.2191	88.3358	87.939	93.5991	87.0617	94.5972	88.9975	90.3356	88.287	95.9106	89.5948
892	95.1778	88.3408	87.9632	93.5801	87.0586	94.6073	88.9895	90.3236	88.2861	95.9266	89.6048
893	95.1521	88.3363	87.9809	93.5726	87.0497	94.5911	88.9796	90.3099	88.2651	95.9235	89.6203
894	95.2003	88.3465	87.9551	93.5739	87.0385	94.5909	89.0006	90.3154	88.2481	95.9131	89.6148
895	95.2483	88.3163	87.993	93.5554	87.0262	94.5848	88.9996	90.2989	88.2518	95.8921	89.6141
896	95.2811	88.3041	87.9888	93.568	87.0357	94.5831	88.9993	90.3027	88.2418	95.8851	89.6146
897	95.3096	88.3051	88.0028	93.5563	87.025	94.617	89.0121	90.3129	88.2396	95.8641	89.6013
898	95.2703	88.2819	88.0067	93.5455	87.0011	94.6565	88.9896	90.2956	88.2341	95.8801	89.6169
899	95.225	88.2947	87.9991	93.5368	86.9733	94.6814	89.0083	90.3011	88.2497	95.8744	89.6179
900	95.1837	88.3009	87.9925	93.5317	86.9474	94.6811	89.0148	90.2847	88.2445	95.864	89.6059
	95.1584	88.2861	87.962		86.9337		89.0045		88.2256	95.8926	89.6089

## Sheet: Fig. 4b
		Non-cross-linked			Cross-linked
	A53C-T366C	105.3	122.7	114.3	18.1	22.5	23.8
	K166C-I250C	74.7	84.3	73.7	-4.2	9.5	2.2
	K80C-E339C	95.5	90.3	76.8	14.1	21.4	4.6
	K141C-N276C	103.5	102.4	99.1	57.8	69.2	70.3

## Sheet: Fig. 4c
Time(s)	Protein-free	WT	Cys-less	Crossl. A53C-K166C-I250C-T366C	No Crossl. A53C-K166C-I250C-T366C	Crossl. K80C-K141C-N276C-E339C	No Crossl. K80C-K141C-N276C-E339C
0	98.8528	100.398	100.527	99.7872	100.119	100.107	100.666
1	98.856	100.367	100.51	99.7695	100.115	100.148	100.691
2	98.8194	100.33	100.452	99.783	100.132	100.161	100.695
3	98.8288	100.332	100.417	99.778	100.16	100.158	100.726
4	98.8565	100.329	100.339	99.7784	100.194	100.124	100.724
5	98.8631	100.359	100.344	99.7738	100.209	100.072	100.734
6	98.8913	100.384	100.324	99.7649	100.216	100.006	100.776
7	98.8788	100.377	100.307	99.7696	100.214	99.9397	100.793
8	98.8596	100.375	100.298	99.7871	100.221	99.8998	100.821
9	98.8383	100.333	100.25	99.8236	100.24	99.8469	100.804
10	98.8179	100.337	100.27	99.8415	100.251	99.8336	100.802
11	98.826	100.357	100.273	99.8249	100.245	99.8262	100.812
12	98.8492	100.372	100.285	99.7857	100.236	99.8447	100.811
13	98.8481	100.413	100.299	99.7474	100.207	99.8721	100.817
14	98.8742	100.41	100.312	99.7127	100.186	99.9142	100.772
15	98.8588	100.398	100.315	99.6885	100.187	99.9877	100.716
16	98.806	100.385	100.326	99.6934	100.156	100.022	100.661
17	98.8002	100.374	100.34	99.7029	100.139	100.083	100.617
18	98.8358	100.394	100.314	99.7255	100.12	100.12	100.601
19	98.8714	100.413	100.296	99.7561	100.102	100.141	100.604
20	98.9147	100.435	100.276	99.7511	100.119	100.209	100.608
21	98.9598	100.425	100.278	99.7289	100.107	100.286	100.606
22	98.9384	100.395	100.276	99.7134	100.095	100.35	100.6
23	98.9211	100.373	100.266	99.6986	100.099	100.386	100.607
24	98.9165	100.339	100.263	99.7195	100.097	100.37	100.629
25	98.9205	100.332	100.266	99.7424	100.127	100.348	100.629
26	98.9241	100.308	100.242	99.7414	100.194	100.303	100.603
27	98.9254	100.279	100.244	99.7683	100.228	100.262	100.559
28	98.9489	100.251	100.273	99.8042	100.253	100.2	100.522
29	98.9868	100.232	100.252	99.8877	100.267	100.117	100.487
30	99.0075	100.231	100.265	99.9774	100.27	100.073	100.485
31	99.0881	100.224	100.255	100.037	100.299	100.023	100.477
32	99.1563	100.242	100.23	100.06	100.339	100.007	100.469
33	99.1737	100.264	100.218	100.026	100.39	100.008	100.499
34	99.2	100.277	100.209	99.9666	100.386	100.049	100.524
35	99.209	100.273	100.205	99.8847	100.37	100.108	100.564
36	99.1797	100.268	100.2	99.8407	100.329	100.2	100.576
37	99.1562	100.232	100.21	99.8207	100.298	100.254	100.57
38	99.127	100.212	100.237	99.8197	100.267	100.267	100.582
39	99.0906	100.202	100.234	99.8587	100.226	100.253	100.591
40	99.023	100.197	100.222	99.8349	100.205	100.192	100.585
41	98.9879	100.214	100.205	99.7427	100.201	100.167	100.585
42	98.9839	100.219	100.148	99.692	100.22	100.148	100.546
43	99.013	100.234	100.148	99.6515	100.226	100.166	100.515
44	99.0817	100.231	100.144	99.6398	100.247	100.219	100.515
45	99.1147	100.239	100.135	99.7058	100.251	100.224	100.521
46	99.1381	100.232	100.163	99.7322	100.228	100.239	100.526
47	99.0976	100.232	100.165	99.7398	100.215	100.229	100.496
48	99.1216	100.237	100.166	99.7822	100.195	100.178	100.477
49	99.1594	100.221	100.184	99.833	100.159	100.159	100.447
50	99.1823	100.214	100.193	99.8855	100.146	100.112	100.422
51	99.2117	100.22	100.189	99.9522	100.14	100.087	100.414
52	99.2019	100.208	100.179	99.981	100.14	100.086	100.408
53	99.1795	100.197	100.162	99.9709	100.135	100.091	100.406
54	99.1894	100.211	100.152	99.9714	100.124	100.114	100.458
55	99.2256	100.209	100.167	99.9511	100.132	100.131	100.528
56	99.2272	100.211	100.198	99.9481	100.119	100.128	100.545
57	99.2669	100.231	100.184	99.9327	100.127	100.12	100.577
58	99.2874	100.23	100.16	99.9205	100.14	100.09	100.562
59	99.2946	100.227	100.128	99.9158	100.159	100.082	100.521
60	99.3438	100.249	100.104	99.8858	100.188	100.075	100.493
61	99.3561	100.274	100.106	99.8671	100.197	100.106	100.445
62	99.3881	100.315	100.116	99.8426	100.214	100.147	100.393
63	99.3818	100.336	100.149	99.7851	100.212	100.154	100.362
64	99.3672	100.342	100.145	99.756	100.206	100.188	100.314
65	99.3668	100.328	100.134	99.7411	100.198	100.205	100.299
66	99.3314	100.286	100.107	99.7162	100.163	100.211	100.287
67	99.3438	100.269	100.073	99.7228	100.141	100.204	100.283
68	99.3829	100.222	100.075	99.7226	100.137	100.181	100.308
69	99.4256	100.215	100.101	99.6974	100.153	100.108	100.257
70	99.4897	100.218	100.138	99.7023	100.19	100.075	100.239
71	99.5611	100.227	100.11	99.6966	100.21	100.027	100.216
72	99.5574	100.247	100.095	99.6887	100.182	99.9898	100.217
73	99.5368	100.246	100.08	99.704	100.139	99.9905	100.249
74	99.5266	100.251	100.089	99.6963	100.114	99.9748	100.269
75	99.4765	100.25	100.112	99.7089	100.108	99.9932	100.288
76	99.4439	100.279	100.112	99.729	100.152	100.01	100.284
77	99.4376	100.281	100.113	99.753	100.189	99.9901	100.267
78	99.4042	100.275	100.064	99.7932	100.217	99.9984	100.255
79	99.3908	100.279	100.064	99.8329	100.238	100.035	100.206
80	99.4129	100.255	100.056	99.8502	100.221	100.051	100.224
81	99.4393	100.26	100.05	99.8385	100.214	100.118	100.266
82	99.4967	100.254	100.063	99.8239	100.197	100.133	100.308
83	99.5289	100.252	100.053	99.8131	100.174	100.091	100.385
84	99.5497	100.243	100.029	99.8089	100.137	100.077	100.394
85	99.5612	100.2	100.012	99.7925	100.105	100.039	100.377
86	99.5649	100.196	100.031	99.7645	100.062	99.9947	100.36
87	99.6056	100.179	100.068	99.734	100.027	99.9609	100.346
88	99.6112	100.192	100.106	99.7118	100.037	99.9218	100.354
89	99.6093	100.228	100.121	99.7351	100.059	99.8879	100.386
90	99.5966	100.234	100.078	99.7715	100.083	99.8822	100.386
91	99.5718	100.228	100.033	99.7872	100.11	99.899	100.364
92	99.5874	100.204	100.009	99.7993	100.115	99.9383	100.31
93	99.6165	100.168	99.9984	99.8383	100.119	99.9776	100.29
94	99.6603	100.132	100.023	99.8642	100.123	100.016	100.303
95	99.7327	100.094	100.015	99.9038	100.101	100.038	100.285
96	99.8173	100.085	100.034	99.9417	100.068	100.032	100.26
97	99.9039	100.065	100.046	99.9426	100.034	100.035	100.214
98	99.9682	100.047	100.04	99.9393	99.9975	100.022	100.125
99	99.9932	100.041	100.035	99.9685	99.9936	100.019	100.04
100	100	100	100	100	100	100	100
101	99.9349	100.001	99.9973	100.005	100.004	99.9004	99.8875
102	99.8118	99.8298	99.8762	99.9777	99.8569	99.7798	99.7825
103	99.7002	99.7221	99.7671	99.9194	99.7176	99.6958	99.692
104	99.4492	99.4218	99.6206	99.8437	99.5352	99.594	99.5436
105	99.2404	99.0209	99.4445	99.74	99.383	99.4791	99.4264
106	99.0865	98.7182	99.5293	99.6301	99.2581	99.4187	99.3045
107	98.9695	98.3768	99.396	99.551	99.1863	99.3707	99.2063
108	98.9242	98.1291	99.2101	99.443	99.1116	99.3212	99.1101
109	98.8933	97.9711	99.0678	99.3964	99.0251	99.3039	99.0053
110	98.8357	97.7552	98.7083	99.3562	98.9649	99.2771	98.9332
111	98.7994	97.5523	98.5884	99.3506	98.8905	99.2504	98.8495
112	98.7711	97.4109	98.5177	99.3617	98.8454	99.2303	98.8035
113	98.7383	97.2493	98.4275	99.3103	98.801	99.2251	98.7277
114	98.7385	97.1012	98.3427	99.2675	98.7503	99.2285	98.6401
115	98.7025	96.9902	98.2426	99.2067	98.7022	99.2257	98.567
116	98.6678	96.856	98.1572	99.1566	98.6271	99.2376	98.4801
117	98.6561	96.7171	98.0693	99.1431	98.5736	99.2167	98.3949
118	98.5966	96.5687	97.9959	99.1311	98.5326	99.2086	98.3379
119	98.5315	96.4029	97.9233	99.1457	98.4872	99.1916	98.2829
120	98.4934	96.2485	97.824	99.1539	98.4327	99.1589	98.2141
121	98.4389	96.1118	97.7286	99.1117	98.3822	99.0806	98.1664
122	98.4167	96.0207	97.6164	99.0758	98.3147	99.0302	98.1115
123	98.4143	95.9327	97.5284	99.0204	98.2343	98.9963	98.0617
124	98.4276	95.8346	97.4638	98.9855	98.1727	98.9724	98.0185
125	98.3965	95.7363	97.3966	98.9839	98.1088	98.9757	97.9727
126	98.3896	95.6403	97.3262	98.9478	98.0328	98.9564	97.9161
127	98.3791	95.5199	97.2585	98.9077	97.9905	98.9393	97.8385
128	98.3158	95.4237	97.1266	98.8667	97.932	98.9062	97.7744
129	98.2946	95.307	97.0514	98.8281	97.8873	98.8881	97.7288
130	98.2214	95.1942	96.9482	98.8113	97.838	98.8566	97.679
131	98.1856	95.1266	96.8604	98.76	97.7963	98.8612	97.6465
132	98.1481	95.0485	96.8106	98.6999	97.7706	98.8345	97.5846
133	98.1094	95.0059	96.7157	98.6394	97.7261	98.8495	97.5175
134	98.0901	94.948	96.6277	98.5755	97.7009	98.8192	97.4516
135	98.0491	94.8659	96.5431	98.5326	97.6686	98.7583	97.3875
136	98.0349	94.7705	96.4856	98.5158	97.627	98.7466	97.3517
137	98.0098	94.6863	96.4196	98.5081	97.5882	98.6839	97.3113
138	97.9811	94.5991	96.3615	98.4985	97.5388	98.6614	97.2856
139	97.9537	94.5326	96.2738	98.4674	97.4999	98.6505	97.2535
140	97.9494	94.4979	96.1773	98.4271	97.4665	98.5887	97.2149
141	97.9096	94.4507	96.0901	98.4001	97.4207	98.5499	97.1797
142	97.8695	94.393	96.021	98.3793	97.3893	98.488	97.1484
143	97.8325	94.3117	95.9824	98.3733	97.3336	98.4276	97.116
144	97.7623	94.2192	95.9334	98.3841	97.2842	98.4231	97.0647
145	97.7377	94.1136	95.8936	98.3753	97.2638	98.4224	97.034
146	97.7439	94.0194	95.8411	98.3658	97.2227	98.4246	96.9763
147	97.728	93.9654	95.7879	98.3568	97.1741	98.4241	96.9157
148	97.7013	93.9547	95.7362	98.3216	97.1273	98.3862	96.8756
149	97.6626	94.0148	95.652	98.302	97.0715	98.3476	96.8058
150	97.6264	94.1168	95.5668	98.2713	97.0581	98.3241	96.7466
151	97.6225	94.1617	95.4386	98.2308	97.0473	98.316	96.7063
152	97.6231	94.1726	95.3519	98.2245	97.0347	98.3268	96.6523
153	97.6334	94.1459	95.2857	98.2131	97.0146	98.2944	96.6015
154	97.6384	94.0872	95.2137	98.2075	96.9535	98.2986	96.5408
155	97.61	94.0777	95.1722	98.2282	96.8919	98.3047	96.487
156	97.5891	94.0081	95.1207	98.2172	96.8283	98.3438	96.4365
157	97.5487	93.8552	95.0698	98.2169	96.7747	98.395	96.3996
158	97.5173	93.6685	95.0323	98.1957	96.7266	98.4182	96.3634
159	97.5079	93.4546	94.9816	98.1834	96.6944	98.417	96.326
160	97.4918	93.2883	94.8838	98.1899	96.6627	98.3857	96.2981
161	97.4821	93.1789	94.8209	98.1752	96.6271	98.3567	96.2612
162	97.456	93.1069	94.7536	98.1902	96.6097	98.3258	96.2362
163	97.4546	93.0644	94.706	98.1746	96.5928	98.2761	96.204
164	97.433	93.0151	94.7007	98.1389	96.5784	98.2401	96.1675
165	97.4263	92.9719	94.6854	98.118	96.5445	98.1773	96.1538
166	97.4088	92.9365	94.6056	98.1052	96.5227	98.1605	96.1334
167	97.3548	92.9008	94.5505	98.0826	96.4892	98.1543	96.103
168	97.3264	92.8941	94.4905	98.047	96.4497	98.1475	96.0789
169	97.3173	92.8697	94.4115	97.988	96.4297	98.1962	96.0392
170	97.2936	92.8434	94.3976	97.9369	96.3825	98.2057	95.9997
171	97.2961	92.8027	94.3726	97.8821	96.3553	98.2306	95.9628
172	97.3025	92.7213	94.3389	97.8661	96.322	98.2634	95.9375
173	97.293	92.6952	94.3126	97.8672	96.3002	98.2431	95.8717
174	97.3061	92.6251	94.2896	97.8376	96.2752	98.2472	95.8206
175	97.2829	92.5549	94.2503	97.8405	96.2306	98.2647	95.7743
176	97.2479	92.5164	94.1915	97.8455	96.194	98.2316	95.7076
177	97.2275	92.4588	94.1298	97.8331	96.1569	98.2552	95.6826
178	97.1872	92.4446	94.0896	97.8384	96.1316	98.2851	95.6736
179	97.1689	92.4506	94.1008	97.8056	96.111	98.2918	95.644
180	97.1591	92.4528	94.0789	97.7545	96.0946	98.3279	95.598
181	97.1146	92.4447	94.037	97.7147	96.0653	98.37	95.5816
182	97.0835	92.4335	94.0091	97.6877	96.0246	98.4117	95.527
183	97.0688	92.3889	93.9411	97.6929	96.0004	98.4264	95.4722
184	97.075	92.3535	93.9274	97.7206	95.9575	98.4282	95.442
185	97.0724	92.3368	93.8796	97.7597	95.9196	98.3972	95.3688
186	97.0911	92.3018	93.8265	97.7715	95.9072	98.3197	95.3416
187	97.1057	92.2958	93.7551	97.7615	95.8464	98.2523	95.3053
188	97.0715	92.2672	93.7125	97.7207	95.8247	98.1912	95.2533
189	97.0515	92.2173	93.6865	97.6936	95.8077	98.1314	95.2221
190	97.0351	92.1738	93.6276	97.659	95.7713	98.0955	95.165
191	97.0045	92.125	93.6128	97.6276	95.7739	98.0747	95.144
192	97.0013	92.0519	93.5717	97.6049	95.7513	98.046	95.1122
193	97.0222	92.0004	93.5518	97.5955	95.709	98.0104	95.0741
194	97.0339	91.9425	93.5191	97.5934	95.69	97.9625	95.0389
195	97.0183	91.882	93.445	97.6	95.6639	97.9148	95.0078
196	97.0287	91.8621	93.3761	97.5993	95.6312	97.8635	94.9839
197	97.0146	91.8095	93.2686	97.5819	95.6168	97.8609	94.946
198	96.9811	91.7792	93.2217	97.5627	95.591	97.8487	94.9301
199	96.9754	91.7293	93.1688	97.5464	95.5703	97.8228	94.9
200	96.9379	91.6933	93.116	97.5126	95.5479	97.8012	94.8853
201	96.9265	91.6621	93.1241	97.4934	95.5167	97.7667	94.8582
202	96.9162	91.6185	93.0745	97.4932	95.4916	97.7275	94.8259
203	96.9021	91.5691	93.0473	97.4723	95.4504	97.7137	94.784
204	96.8997	91.5188	93.0142	97.4876	95.4222	97.7164	94.7553
205	96.8619	91.4608	92.9812	97.4596	95.4077	97.7024	94.7264
206	96.871	91.4554	92.9599	97.4308	95.3783	97.707	94.682
207	96.8529	91.4821	92.9187	97.4231	95.3589	97.6875	94.668
208	96.8372	91.4789	92.8668	97.4224	95.3357	97.6597	94.6173
209	96.8328	91.4876	92.8484	97.4346	95.299	97.6424	94.5883
210	96.7875	91.4381	92.8269	97.4336	95.274	97.6337	94.5354
211	96.7722	91.3985	92.8348	97.4447	95.2397	97.639	94.4783
212	96.7545	91.3632	92.8486	97.4398	95.2187	97.6621	94.4497
213	96.7541	91.3483	92.8142	97.4235	95.2019	97.6904	94.4164
214	96.7511	91.3315	92.7595	97.4175	95.1813	97.6958	94.3992
215	96.7524	91.2777	92.6994	97.3887	95.1801	97.7115	94.3714
216	96.7423	91.2341	92.6686	97.3679	95.1564	97.7082	94.3524
217	96.7322	91.1708	92.6151	97.3557	95.1477	97.6713	94.3298
218	96.7319	91.1267	92.6207	97.3311	95.1429	97.608	94.3093
219	96.7129	91.087	92.591	97.3351	95.1144	97.5502	94.2795
220	96.7138	91.0686	92.5464	97.3477	95.096	97.5062	94.2307
221	96.699	91.0243	92.5247	97.3676	95.0771	97.4921	94.1856
222	96.6878	91.0137	92.4506	97.3839	95.0668	97.5101	94.1445
223	96.7034	91.0187	92.4305	97.4035	95.0432	97.5227	94.1109
224	96.6933	90.9753	92.4115	97.3771	95.0231	97.5197	94.0655
225	96.6848	90.9779	92.3762	97.369	95.0013	97.5116	94.0449
226	96.6712	90.9296	92.3747	97.3626	94.9572	97.4998	94.0362
227	96.6728	90.8983	92.3708	97.3148	94.9371	97.4628	94.02
228	96.6589	90.8752	92.321	97.3054	94.9303	97.455	94.0148
229	96.6585	90.8675	92.3159	97.2805	94.9096	97.4216	93.9778
230	96.6735	90.8625	92.3373	97.2671	94.8845	97.4224	93.9301
231	96.6571	90.8549	92.3079	97.2792	94.8642	97.4029	93.8852
232	96.6521	90.8514	92.3314	97.2756	94.8434	97.3546	93.867
233	96.6593	90.8129	92.3043	97.283	94.8215	97.3284	93.834
234	96.6367	90.7762	92.266	97.2853	94.7977	97.2867	93.8113
235	96.6135	90.7472	92.2239	97.2894	94.7831	97.2647	93.801
236	96.584	90.7286	92.1588	97.2959	94.7539	97.2863	93.7688
237	96.558	90.7068	92.1151	97.2841	94.7348	97.2868	93.7605
238	96.5276	90.705	92.0599	97.262	94.7354	97.2629	93.7493
239	96.5231	90.6963	92.0357	97.2405	94.7258	97.2688	93.7241
240	96.533	90.6806	92.0368	97.2275	94.7055	97.2399	93.699
241	96.524	90.6548	92.0347	97.1931	94.6713	97.2182	93.6829
242	96.5224	90.6177	92.0208	97.1743	94.635	97.1768	93.653
243	96.5214	90.5538	92.0238	97.1477	94.6108	97.1559	93.6233
244	96.5383	90.5405	91.9803	97.1507	94.6038	97.1238	93.6144
245	96.5252	90.5251	91.9607	97.1549	94.6044	97.1197	93.5893
246	96.5134	90.485	91.9443	97.1824	94.6042	97.1552	93.5749
247	96.4896	90.493	91.9234	97.19	94.5854	97.1454	93.5615
248	96.443	90.4441	91.9144	97.1886	94.5616	97.1741	93.5376
249	96.4232	90.4269	91.895	97.1901	94.5388	97.202	93.5133
250	96.43	90.4494	91.8902	97.182	94.5075	97.2161	93.496
251	96.4072	90.4381	91.8644	97.186	94.4814	97.2509	93.4671
252	96.4231	90.4308	91.8311	97.1402	94.4541	97.2729	93.4412
253	96.4145	90.4192	91.8007	97.1291	94.4302	97.2867	93.4196
254	96.3819	90.4113	91.7567	97.1123	94.4115	97.2968	93.3669
255	96.3925	90.3856	91.7288	97.1105	94.3998	97.2917	93.3436
256	96.3785	90.407	91.7251	97.1239	94.3996	97.3215	93.3106
257	96.3872	90.4451	91.7219	97.1131	94.393	97.3229	93.283
258	96.4091	90.462	91.716	97.0984	94.3868	97.3708	93.2645
259	96.404	90.4565	91.6728	97.0969	94.3623	97.4297	93.2498
260	96.3906	90.4034	91.6569	97.0815	94.324	97.4356	93.2329
261	96.3617	90.3427	91.6155	97.0769	94.3043	97.4236	93.2134
262	96.3113	90.2879	91.5772	97.0635	94.2844	97.3786	93.1996
263	96.2756	90.2824	91.5492	97.0477	94.2678	97.3439	93.1766
264	96.263	90.3191	91.4985	97.0481	94.2562	97.318	93.1376
265	96.2871	90.3337	91.4889	97.0574	94.2318	97.302	93.123
266	96.3065	90.3566	91.4513	97.0679	94.2044	97.3145	93.1159
267	96.3003	90.3725	91.44	97.0756	94.1892	97.2801	93.09
268	96.3083	90.3783	91.4373	97.0712	94.1738	97.2279	93.0844
269	96.2937	90.3569	91.4107	97.0763	94.153	97.2046	93.0541
270	96.2861	90.3093	91.4214	97.057	94.1515	97.1549	93.0318
271	96.3046	90.2642	91.4228	97.0186	94.1309	97.1386	93.0113
272	96.288	90.2042	91.3613	97.0024	94.1362	97.1156	92.9952
273	96.2726	90.1718	91.3506	96.9857	94.122	97.1098	92.9726
274	96.2646	90.1531	91.325	96.9736	94.103	97.1163	92.9518
275	96.2567	90.1314	91.2772	96.9813	94.1073	97.1083	92.9349
276	96.2499	90.1063	91.3128	96.9796	94.0922	97.1343	92.9204
277	96.2513	90.0804	91.2884	96.9794	94.0988	97.1561	92.9069
278	96.2226	90.0611	91.2563	96.9747	94.098	97.1519	92.8794
279	96.2064	90.0461	91.2574	96.9687	94.0979	97.1706	92.8345
280	96.2067	90.0618	91.2499	96.9501	94.0688	97.1611	92.8209
281	96.1895	90.0784	91.2313	96.9265	94.032	97.1185	92.7891
282	96.1876	90.0967	91.225	96.9283	93.9997	97.0932	92.776
283	96.1878	90.0818	91.2212	96.9183	93.968	97.0442	92.7837
284	96.1834	90.0326	91.1951	96.9354	93.9544	97.0178	92.7364
285	96.1863	90.013	91.1906	96.9296	93.9605	97.0044	92.7123
286	96.2232	89.9863	91.1933	96.9213	93.9547	96.9971	92.6956
287	96.2386	89.9989	91.1669	96.9263	93.9346	97.0239	92.6828
288	96.2619	90.0105	91.1321	96.8991	93.9083	97.0768	92.6861
289	96.2734	89.9951	91.0964	96.8967	93.88	97.1591	92.6912
290	96.2605	89.9789	91.057	96.8883	93.8631	97.2776	92.6725
291	96.2437	89.9413	91.0679	96.8775	93.8361	97.3716	92.6477
292	96.2328	89.9067	91.0545	96.8897	93.837	97.3937	92.6082
293	96.2184	89.8683	91.0434	96.8874	93.8304	97.3992	92.5729
294	96.2194	89.818	91.0326	96.87	93.8049	97.3272	92.5439
295	96.209	89.7777	91.0113	96.8727	93.8083	97.2414	92.5282
296	96.1953	89.753	90.9995	96.87	93.7905	97.2255	92.5177
297	96.1855	89.7309	90.9909	96.8648	93.7671	97.1597	92.5187
298	96.1778	89.7266	91.0026	96.8774	93.7685	97.1195	92.5049
299	96.1822	89.7403	90.9698	96.8781	93.7535	97.0873	92.4808
300	96.1842	89.7232	90.9922	96.8674	93.7346	97.0347	92.4746
301	96.1847	89.7243	90.9854	96.8455	93.7263	97.0413	92.4455
302	96.1585	89.717	90.9451	96.8551	93.7038	97.0446	92.4329
303	96.1509	89.7169	90.95	96.8497	93.6858	97.0613	92.4193
304	96.1323	89.7716	90.905	96.8225	93.6784	97.0819	92.404
305	96.1003	89.7919	90.8796	96.8158	93.6638	97.0812	92.3782
306	96.1102	89.8161	90.8629	96.7986	93.6586	97.0795	92.3564
307	96.0889	89.8311	90.803	96.7829	93.6557	97.0972	92.3222
308	96.0753	89.784	90.7771	96.8001	93.6637	97.0964	92.2949
309	96.0826	89.761	90.754	96.8353	93.659	97.1275	92.3005
310	96.0645	89.7371	90.7378	96.8656	93.633	97.1711	92.2769
311	96.0774	89.6772	90.7309	96.8692	93.6026	97.2193	92.276
312	96.0576	89.6517	90.7805	96.8955	93.549	97.2742	92.2675
313	96.0547	89.6359	90.8421	96.8959	93.54	97.3187	92.2455
314	96.0756	89.6349	90.9605	96.8794	93.5319	97.3509	92.2312
315	96.0268	89.6662	91.1095	96.8888	93.5331	97.336	92.2086
316	96.0423	89.6694	91.0507	96.8754	93.5302	97.3142	92.1717
317	96.0368	89.6523	90.9751	96.8941	93.4925	97.2356	92.1357
318	96.0113	89.6078	90.8267	96.9118	93.4738	97.1785	92.1217
319	96.0397	89.572	90.6599	96.9095	93.4515	97.1497	92.113
320	96.0295	89.553	90.6379	96.9046	93.4586	97.1203	92.1051
321	96.0367	89.5431	90.6021	96.8546	93.4474	97.1422	92.0981
322	96.0309	89.5596	90.6094	96.8199	93.4358	97.1342	92.0837
323	96.0321	89.5433	90.5896	96.8008	93.4248	97.0943	92.0621
324	96.0349	89.5435	90.565	96.7903	93.3934	97.0676	92.0411
325	96.0198	89.5374	90.5606	96.7959	93.3826	97.0266	92.0303
326	96.0147	89.5227	90.5432	96.8007	93.3637	97.0022	92.0024
327	96.0034	89.5275	90.5328	96.8103	93.3504	97.0131	91.9882
328	95.9987	89.5414	90.5367	96.8089	93.3526	97.0257	91.9787
329	96.0114	89.5573	90.5332	96.7891	93.356	97.067	91.9676
330	96.0045	89.5556	90.5251	96.7947	93.3422	97.099	91.9528
331	96.0029	89.546	90.5179	96.7818	93.3238	97.0922	91.9182
332	95.9874	89.5001	90.487	96.7626	93.2771	97.0863	91.8947
333	95.9701	89.4787	90.4616	96.7771	93.2526	97.0469	91.8635
334	95.9911	89.4833	90.4201	96.7373	93.2583	97.0171	91.8662
335	96.0037	89.4685	90.4042	96.7104	93.2658	97.0248	91.8505
336	96.043	89.4548	90.4058	96.6899	93.2915	96.9742	91.8444
337	96.052	89.4041	90.3887	96.6772	93.2811	96.9532	91.8274
338	96.0524	89.367	90.3957	96.6739	93.2605	96.937	91.7875
339	96.0332	89.3714	90.3905	96.6926	93.2264	96.9178	91.7808
340	95.9736	89.3706	90.3607	96.7197	93.1997	96.9408	91.7556
341	95.9406	89.3961	90.3518	96.7207	93.1884	96.9422	91.7378
342	95.8969	89.3657	90.3401	96.728	93.1618	96.9548	91.7208
343	95.8842	89.33	90.3167	96.7036	93.1512	96.9835	91.7034
344	95.8815	89.3027	90.2965	96.697	93.1507	96.9853	91.671
345	95.878	89.2847	90.2912	96.6976	93.1332	97.0003	91.6546
346	95.8936	89.2845	90.2915	96.6997	93.1452	96.9987	91.6352
347	95.8777	89.2952	90.3012	96.7117	93.137	96.9699	91.621
348	95.8766	89.2807	90.3131	96.7178	93.1103	96.992	91.6187
349	95.8879	89.258	90.3266	96.7079	93.0966	96.9734	91.6348
350	95.864	89.2633	90.3004	96.7219	93.0892	96.9573	91.6326
351	95.8649	89.2476	90.2862	96.7379	93.0679	96.9701	91.6306
352	95.8593	89.2519	90.2602	96.7353	93.0769	96.9457	91.6387
353	95.8565	89.2537	90.252	96.7228	93.0724	96.9498	91.6099
354	95.883	89.2361	90.2302	96.6853	93.0448	96.9361	91.5992
355	95.9132	89.2245	90.1928	96.6451	93.0514	96.8913	91.5892
356	95.9168	89.228	90.202	96.6186	93.0298	96.8434	91.5787
357	95.917	89.2125	90.1738	96.6155	93.028	96.7947	91.5687
358	95.9034	89.232	90.1635	96.6344	93.0158	96.7759	91.5618
359	95.8751	89.2391	90.1596	96.6644	93.0208	96.7675	91.5382
360	95.8917	89.2352	90.1339	96.6611	93.0084	96.8208	91.5217
361	95.891	89.2118	90.1302	96.6704	92.9937	96.8825	91.4999
362	95.8804	89.1776	90.1288	96.6588	92.9891	96.9204	91.4836
363	95.8806	89.1318	90.1505	96.6521	92.9608	96.9948	91.4811
364	95.8677	89.138	90.1452	96.6697	92.9444	97.0044	91.4422
365	95.876	89.1555	90.1318	96.6716	92.9357	96.9907	91.4321
366	95.8736	89.1412	90.1254	96.6746	92.9444	96.9814	91.4171
367	95.8662	89.1411	90.0979	96.6521	92.9369	96.9367	91.3866
368	95.8666	89.1069	90.0768	96.6421	92.9301	96.9153	91.3893
369	95.8197	89.1048	90.0553	96.6276	92.9343	96.8944	91.3434
370	95.8177	89.1025	90.0672	96.6338	92.904	96.8924	91.3164
371	95.8162	89.1018	90.0635	96.6643	92.9004	96.91	91.2992
372	95.8121	89.0815	90.0481	96.6691	92.8946	96.9198	91.2816
373	95.8109	89.0693	90.0379	96.6925	92.8712	96.9474	91.2815
374	95.8183	89.0721	89.9995	96.6932	92.8764	96.9395	91.2897
375	95.8113	89.0781	89.9853	96.6882	92.8548	96.9071	91.285
376	95.8034	89.0735	89.9748	96.7047	92.8434	96.8883	91.2692
377	95.824	89.0588	89.9582	96.6906	92.8427	96.8617	91.263
378	95.8055	89.0342	89.9374	96.6789	92.8152	96.8364	91.2516
379	95.8045	89.014	89.9152	96.6353	92.8182	96.8336	91.2248
380	95.7954	89.0179	89.8866	96.5965	92.8209	96.8203	91.2341
381	95.779	89.0285	89.8621	96.5733	92.8171	96.792	91.2167
382	95.7948	89.0361	89.8607	96.5427	92.8229	96.7855	91.191
383	95.8033	89.0474	89.8482	96.5624	92.8195	96.7373	91.2001
384	95.8341	89.0464	89.8743	96.5734	92.8122	96.7187	91.1663
385	95.8604	89.0432	89.8865	96.5992	92.7937	96.7266	91.1777
386	95.8585	89.0641	89.8534	96.6207	92.7823	96.739	91.1664
387	95.8429	89.0811	89.8375	96.6343	92.7593	96.7626	91.1475
388	95.8165	89.1013	89.8059	96.6376	92.7423	96.7512	91.1643
389	95.791	89.1017	89.7912	96.6496	92.7309	96.736	91.1404
390	95.7743	89.1046	89.8137	96.6859	92.7267	96.691	91.1416
391	95.7867	89.104	89.7867	96.7061	92.7028	96.6794	91.1214
392	95.7803	89.1312	89.8065	96.7092	92.696	96.6774	91.0853
393	95.7959	89.1351	89.7768	96.697	92.6893	96.6852	91.0651
394	95.8033	89.11	89.7321	96.6861	92.6772	96.6995	91.036
395	95.8008	89.0728	89.7363	96.6817	92.6908	96.7002	91.0289
396	95.7917	89.0413	89.7048	96.7102	92.6862	96.7254	91.0182
397	95.7697	89.0225	89.7138	96.7412	92.6822	96.7339	91.0046
398	95.7617	89.034	89.71	96.7578	92.6905	96.7869	90.9957
399	95.7586	89.0456	89.7004	96.7569	92.6951	96.8401	90.9852
400	95.7687	89.0392	89.6844	96.7512	92.6783	96.8381	90.9756
401	95.776	89.0204	89.6672	96.7473	92.6787	96.8489	90.9754
402	95.783	88.9791	89.6504	96.7507	92.6594	96.8513	90.9683
403	95.771	88.9774	89.6654	96.7677	92.644	96.8725	90.9507
404	95.7878	88.9658	89.6591	96.7694	92.6383	96.9288	90.9411
405	95.8112	88.9861	89.6453	96.757	92.6166	96.9541	90.9527
406	95.8038	88.9946	89.6492	96.755	92.6032	96.9813	90.9502
407	95.809	88.9785	89.6257	96.7431	92.5671	96.974	90.9382
408	95.7764	88.9611	89.6355	96.7399	92.5493	96.9548	90.9122
409	95.7449	88.9549	89.6363	96.7357	92.5466	96.9253	90.8936
410	95.7368	88.9538	89.6226	96.7122	92.5494	96.8993	90.8873
411	95.7199	88.9473	89.6308	96.707	92.5656	96.9003	90.888
412	95.7108	88.9168	89.6248	96.6916	92.5531	96.8902	90.8972
413	95.6896	88.8841	89.6054	96.6809	92.5497	96.8865	90.8703
414	95.701	88.8403	89.6227	96.6911	92.536	96.8585	90.8502
415	95.6986	88.8263	89.5953	96.7145	92.5354	96.7981	90.8286
416	95.6903	88.8446	89.5708	96.755	92.5432	96.7772	90.8215
417	95.7059	88.8504	89.5699	96.7838	92.5344	96.7771	90.8093
418	95.679	88.8912	89.5679	96.782	92.5082	96.7763	90.7904
419	95.6934	88.9077	89.5606	96.7642	92.4865	96.7882	90.8021
420	95.7203	88.9146	89.574	96.739	92.4829	96.7744	90.7883
421	95.7813	88.9119	89.5896	96.7111	92.4663	96.7724	90.795
422	95.8577	88.8934	89.576	96.6958	92.4774	96.7511	90.7946
423	95.9485	88.8422	89.5587	96.6839	92.4837	96.7392	90.774
424	96.0223	88.8141	89.5453	96.6813	92.4696	96.7132	90.7806
425	96.0575	88.8158	89.5144	96.6986	92.4741	96.685	90.7801
426	96.0799	88.7915	89.513	96.7109	92.464	96.6782	90.7653
427	96.0475	88.8062	89.5162	96.738	92.4469	96.6491	90.7684
428	95.9975	88.7921	89.4927	96.7531	92.4507	96.6437	90.7316
429	95.9634	88.7755	89.4648	96.7608	92.4448	96.6624	90.7103
430	95.9311	88.7754	89.4504	96.7739	92.429	96.6856	90.7283
431	95.9046	88.77	89.4351	96.7788	92.424	96.7088	90.7219
432	95.8893	88.7588	89.4505	96.7786	92.4044	96.7045	90.7243
433	95.8656	88.7281	89.5069	96.7808	92.3838	96.6762	90.7038
434	95.8145	88.7164	89.4949	96.7831	92.3863	96.6202	90.6764
435	95.8393	88.7057	89.5203	96.7727	92.3891	96.594	90.6601
436	95.9078	88.7309	89.5022	96.749	92.3863	96.5767	90.6489
437	95.9659	88.7543	89.467	96.7372	92.4013	96.5621	90.6403
438	96.0444	88.789	89.4562	96.7574	92.3876	96.5833	90.6231
439	96.0602	88.8033	89.4242	96.7537	92.3809	96.5959	90.5981
440	96.0581	88.813	89.4102	96.781	92.3875	96.6252	90.5742
441	96.022	88.8291	89.406	96.7983	92.3655	96.6443	90.5678
442	95.9611	88.8266	89.3939	96.7921	92.3619	96.6522	90.5727
443	95.8722	88.8412	89.3755	96.7896	92.334	96.6584	90.5742
444	95.8086	88.8278	89.3706	96.7848	92.3129	96.6675	90.5541
445	95.7525	88.8204	89.3816	96.7715	92.3017	96.7139	90.5343
446	95.73	88.7991	89.3673	96.7637	92.3039	96.7789	90.5124
447	95.7393	88.739	89.3721	96.7803	92.3068	96.8072	90.5007
448	95.7256	88.6935	89.3649	96.7939	92.3079	96.8079	90.514
449	95.6863	88.647	89.3127	96.8041	92.3082	96.7899	90.5184
450	95.6745	88.6341	89.3022	96.8055	92.3015	96.7351	90.4992
451	95.6486	88.6495	89.2873	96.8146	92.3038	96.7172	90.4934
452	95.6413	88.6591	89.298	96.8209	92.2789	96.7003	90.4857
453	95.6588	88.64	89.319	96.7905	92.2509	96.6817	90.4665
454	95.6654	88.6646	89.3196	96.7825	92.2324	96.6597	90.4693
455	95.6747	88.691	89.3406	96.7693	92.2188	96.6425	90.4691
456	95.6639	88.7208	89.3326	96.7648	92.2032	96.6672	90.4589
457	95.6596	88.7662	89.3249	96.8087	92.2008	96.6775	90.4443
458	95.6511	88.7487	89.3383	96.8427	92.1834	96.685	90.43
459	95.6572	88.7243	89.3264	96.8899	92.16	96.6939	90.4134
460	95.6368	88.6997	89.3029	96.9235	92.1543	96.6942	90.4042
461	95.6021	88.6825	89.2927	96.9637	92.1437	96.7009	90.3961
462	95.5751	88.662	89.2836	96.9785	92.1396	96.7425	90.3928
463	95.5535	88.6529	89.2886	96.9579	92.1292	96.7466	90.3698
464	95.5604	88.6124	89.276	96.9703	92.1413	96.7588	90.3582
465	95.5815	88.601	89.2737	96.9779	92.1665	96.7258	90.385
466	95.5866	88.5832	89.2712	96.9524	92.1549	96.6739	90.3695
467	95.5545	88.5686	89.244	96.9599	92.1688	96.6382	90.3949
468	95.5295	88.5944	89.2458	96.9312	92.1536	96.5826	90.4019
469	95.5216	88.5656	89.2452	96.8877	92.1265	96.5559	90.3742
470	95.4991	88.5912	89.2489	96.8788	92.1448	96.5313	90.3672
471	95.5118	88.6227	89.2667	96.8448	92.1437	96.5272	90.3418
472	95.5113	88.6592	89.2809	96.8167	92.1414	96.5377	90.3262
473	95.5179	88.6995	89.2483	96.7721	92.1234	96.5711	90.3247
474	95.5344	88.7155	89.2319	96.7519	92.0984	96.6051	90.3367
475	95.5424	88.7209	89.1954	96.7403	92.0977	96.6219	90.3212
476	95.5414	88.7011	89.1686	96.7267	92.085	96.6213	90.3069
477	95.5275	88.6821	89.1788	96.7549	92.0962	96.6049	90.2823
478	95.5205	88.687	89.1546	96.7649	92.0842	96.6042	90.2468
479	95.5128	88.705	89.1519	96.772	92.0421	96.6044	90.246
480	95.5293	88.708	89.1385	96.7705	92.0492	96.6329	90.2399
481	95.5253	88.7225	89.1243	96.7457	92.0482	96.6369	90.2441
482	95.5265	88.7158	89.1157	96.7323	92.0542	96.6676	90.2308
483	95.5307	88.6699	89.0838	96.731	92.0628	96.7173	90.2261
484	95.52	88.6522	89.0796	96.7507	92.0494	96.7522	90.211
485	95.5282	88.6173	89.0873	96.7605	92.0451	96.8148	90.193
486	95.5211	88.5722	89.0908	96.7748	92.0381	96.8226	90.1896
487	95.5194	88.5479	89.1146	96.7638	92.043	96.8217	90.1786
488	95.5071	88.5247	89.1103	96.7436	92.0311	96.7934	90.1692
489	95.4871	88.5347	89.1299	96.7419	92.0227	96.7653	90.1579
490	95.4918	88.554	89.119	96.7291	92.0312	96.7316	90.1488
491	95.4758	88.5789	89.1062	96.7232	92.0269	96.6719	90.1197
492	95.4621	88.6022	89.1024	96.7291	92.0387	96.6359	90.1166
493	95.4529	88.6041	89.0727	96.7383	92.0183	96.5959	90.1256
494	95.4739	88.5732	89.0897	96.7742	91.9936	96.5784	90.1125
495	95.4834	88.5416	89.0976	96.8264	91.9944	96.5877	90.1095
496	95.4972	88.533	89.1159	96.8624	91.9662	96.6074	90.0965
497	95.542	88.5586	89.1148	96.886	91.9743	96.6297	90.0669
498	95.5218	88.5889	89.0936	96.8977	91.96	96.6253	90.0731
499	95.5272	88.6501	89.0963	96.9024	91.9488	96.6304	90.0693
500	95.5197	88.6959	89.1027	96.8985	91.952	96.6304	90.0547
501	95.4974	88.7111	89.102	96.9022	91.9356	96.6139	90.0531
502	95.4815	88.7199	89.1179	96.8775	91.9371	96.6099	90.0582
503	95.469	88.694	89.1453	96.8575	91.9282	96.5938	90.0497
504	95.4696	88.6434	89.1405	96.8443	91.9289	96.5711	90.0389
505	95.4253	88.6068	89.1358	96.836	91.94	96.5533	90.0372
506	95.426	88.5672	89.1223	96.8538	91.9451	96.6014	90.0211
507	95.4124	88.52	89.0847	96.8991	91.9356	96.6242	90.0018
508	95.4119	88.4722	89.0375	96.9318	91.9345	96.6214	90.0127
509	95.448	88.4346	89.018	96.959	91.9035	96.6515	89.9943
510	95.4585	88.4234	89.0161	96.9565	91.883	96.592	89.977
511	95.477	88.4412	89.0127	96.9073	91.8765	96.5767	89.9984
512	95.5033	88.4622	89.0298	96.8866	91.856	96.561	89.9966
513	95.5015	88.4562	89.0546	96.8696	91.8667	96.548	89.9942
514	95.4777	88.4803	89.0673	96.8605	91.8701	96.5777	90.0065
515	95.4873	88.4701	89.0618	96.8659	91.8712	96.5631	89.9808
516	95.4652	88.4697	89.057	96.8621	91.8659	96.6159	89.9639
517	95.4647	88.4821	89.0399	96.8706	91.8618	96.6019	89.965
518	95.4754	88.4451	89.0273	96.88	91.869	96.5995	89.9544
519	95.4566	88.437	89.0209	96.855	91.87	96.6339	89.9594
520	95.4519	88.4162	89.0008	96.873	91.8734	96.6398	89.9633
521	95.4674	88.3993	88.9944	96.8613	91.8669	96.7122	89.9523
522	95.4616	88.3809	88.972	96.8365	91.8372	96.7441	89.9421
523	95.4593	88.3535	88.9492	96.861	91.8249	96.7347	89.9409
524	95.4583	88.3561	88.9563	96.8249	91.8097	96.7352	89.9373
525	95.4675	88.3582	88.9449	96.819	91.791	96.7126	89.9421
526	95.508	88.3977	88.9479	96.8379	91.7911	96.6834	89.9422
527	95.528	88.4238	88.9538	96.851	91.783	96.6981	89.9357
528	95.542	88.43	88.9385	96.8842	91.7837	96.6637	89.9229
529	95.5309	88.4269	88.9065	96.8884	91.7908	96.643	89.9197
530	95.5012	88.4145	88.8685	96.8686	91.7926	96.6319	89.9099
531	95.4984	88.4213	88.8556	96.8563	91.7777	96.6224	89.9032
532	95.4895	88.4028	88.8623	96.8445	91.7741	96.6488	89.9037
533	95.4567	88.3816	88.8696	96.8492	91.7549	96.6625	89.8902
534	95.4476	88.3597	88.8877	96.8796	91.7426	96.6996	89.9088
535	95.4079	88.3422	88.8941	96.8697	91.7367	96.7026	89.8973
536	95.4052	88.364	88.889	96.8484	91.7336	96.6741	89.8865
537	95.4179	88.3698	88.9122	96.8426	91.7304	96.6658	89.869
538	95.4238	88.355	88.915	96.8199	91.715	96.6387	89.8397
539	95.4358	88.3397	88.8855	96.813	91.6976	96.6345	89.8512
540	95.4324	88.3462	88.8903	96.815	91.693	96.6287	89.8347
541	95.4328	88.3464	88.8621	96.8035	91.7066	96.5908	89.8301
542	95.4219	88.3479	88.8594	96.7996	91.714	96.5652	89.8196
543	95.4186	88.3397	88.8559	96.8008	91.7181	96.5397	89.8005
544	95.4371	88.3197	88.8382	96.812	91.8169	96.5126	89.795
545	95.4372	88.2977	88.8662	96.8299	91.842	96.5144	89.7888
546	95.4422	88.2823	88.8669	96.8306	91.8361	96.5284	89.7846
547	95.4553	88.2824	88.8789	96.841	91.833	96.5214	89.771
548	95.4399	88.2752	88.8676	96.8466	91.6912	96.5453	89.7765
549	95.4122	88.2879	88.8451	96.8298	91.6287	96.562	89.7807
550	95.4083	88.3169	88.8511	96.8367	91.6218	96.5617	89.7728
551	95.4093	88.3323	88.8752	96.8323	91.6213	96.5888	89.7595
552	95.399	88.3441	88.9403	96.8036	91.6371	96.6165	89.7493
553	95.4222	88.3692	88.9845	96.8367	91.6307	96.6425	89.7503
554	95.4229	88.3739	89.0082	96.8604	91.6275	96.6665	89.7463
555	95.4002	88.3639	89.0065	96.8794	91.6199	96.6766	89.747
556	95.3838	88.367	88.9855	96.9009	91.6235	96.6854	89.7414
557	95.3745	88.3838	88.9692	96.8675	91.6186	96.6773	89.7297
558	95.3509	88.4049	88.9492	96.8524	91.6161	96.6783	89.7235
559	95.355	88.4366	88.9422	96.8282	91.6063	96.689	89.7231
560	95.3747	88.4333	88.9347	96.8428	91.6036	96.705	89.6886
561	95.3678	88.3954	88.932	96.8706	91.6085	96.7463	89.655
562	95.3811	88.365	88.9067	96.855	91.5899	96.7767	89.643
563	95.3632	88.3236	88.9234	96.8538	91.5781	96.8273	89.6323
564	95.3577	88.3236	88.9442	96.8296	91.554	96.875	89.6637
565	95.3652	88.3399	88.9138	96.8025	91.5348	96.9093	89.6862
566	95.3395	88.3563	88.9176	96.8173	91.5391	96.9584	89.6828
567	95.3495	88.3638	88.8999	96.8175	91.526	96.9715	89.6852
568	95.3318	88.3565	88.8486	96.8205	91.5317	96.9642	89.6714
569	95.3435	88.3516	88.8406	96.819	91.5384	96.921	89.6554
570	95.3681	88.335	88.838	96.8123	91.5183	96.8807	89.6541
571	95.3653	88.3621	88.8256	96.815	91.5263	96.8464	89.6386
572	95.3667	88.3724	88.8361	96.8141	91.5188	96.81	89.6298
573	95.3322	88.382	88.8488	96.8116	91.5169	96.8259	89.6285
574	95.3271	88.3752	88.8468	96.8088	91.5037	96.8344	89.6126
575	95.3252	88.3437	88.8421	96.8036	91.4903	96.8303	89.6115
576	95.3466	88.34	88.8278	96.8101	91.4815	96.8273	89.609
577	95.3783	88.3495	88.8032	96.8415	91.4484	96.8725	89.5942
578	95.4006	88.374	88.7895	96.83	91.4601	96.9014	89.5794
579	95.4333	88.396	88.7788	96.8479	91.4662	96.9531	89.5813
580	95.4164	88.4194	88.771	96.8667	91.4548	97.0098	89.5622
581	95.4109	88.421	88.7947	96.8563	91.4818	97.0004	89.5602
582	95.3978	88.4215	88.8028	96.8642	91.4899	97.0232	89.5655
583	95.3905	88.4386	88.8246	96.8568	91.484	97.0327	89.5353
584	95.4061	88.4174	88.8182	96.8344	91.4851	97.0402	89.5344
585	95.411	88.397	88.7972	96.8161	91.4758	97.0374	89.5259
586	95.4186	88.4019	88.7722	96.8265	91.5643	97.0182	89.5271
587	95.398	88.3822	88.7357	96.8321	91.5904	96.9716	89.5377
588	95.3818	88.3944	88.7775	96.8142	91.5772	96.9179	89.5282
589	95.3617	88.3997	88.8017	96.8322	91.5661	96.8512	89.5112
590	95.3551	88.3845	88.8527	96.8323	91.4543	96.8049	89.5182
591	95.3503	88.396	88.9022	96.8458	91.4195	96.7564	89.5083
592	95.3279	88.3924	88.8615	96.8971	91.4169	96.7328	89.5026
593	95.3322	88.4131	88.8474	96.9009	91.4128	96.6917	89.5049
594	95.3172	88.4326	88.796	96.9162	91.4018	96.6492	89.4782
595	95.3289	88.4388	88.7501	96.9052	91.3842	96.6536	89.4597
596	95.3354	88.3939	88.7414	96.8866	91.3859	96.6537	89.4582
597	95.3213	88.3579	88.7075	96.8688	91.371	96.6692	89.4519
598	95.3266	88.3236	88.7183	96.872	91.3773	96.6934	89.4454
599	95.3418	88.2842	88.7078	96.8799	91.373	96.7081	89.4483
600	95.3695	88.2939	88.7107	96.8664	91.3509	96.7202	89.422
601	95.3917	88.2717	88.7242	96.8679	91.3358	96.766	89.4187
602	95.4024	88.2446	88.7116	96.8621	91.3378	96.7833	89.4308
603	95.4121	88.2357	88.7018	96.8717	91.3491	96.8351	89.4321
604	95.4289	88.2279	88.701	96.9019	91.3619	96.8623	89.4434
605	95.43	88.2389	88.7031	96.9602	91.3792	96.8643	89.4319
606	95.4269	88.2661	88.7061	96.9896	91.3676	96.8808	89.4131
607	95.414	88.2743	88.7256	96.9975	91.3685	96.8486	89.4022
608	95.3933	88.2721	88.7175	96.9938	91.3509	96.8556	89.4012
609	95.4003	88.2772	88.699	96.9717	91.3462	96.8478	89.4169
610	95.4185	88.269	88.668	96.9381	91.3291	96.8262	89.4134
611	95.415	88.2916	88.6592	96.9278	91.3085	96.8497	89.4247
612	95.4113	88.3238	88.6647	96.9084	91.3022	96.8489	89.4154
613	95.386	88.3377	88.6683	96.9026	91.287	96.8581	89.4018
614	95.3723	88.3683	88.6941	96.9036	91.2862	96.8703	89.3875
615	95.3778	88.3743	88.7168	96.9023	91.2824	96.8346	89.361
616	95.4035	88.3745	88.706	96.9148	91.2822	96.7872	89.3628
617	95.5107	88.3863	88.7014	96.935	91.2925	96.774	89.3491
618	95.5831	88.3919	88.7082	96.9513	91.2961	96.7776	89.3419
619	95.6568	88.3634	88.6869	96.9583	91.2966	96.7814	89.3528
620	95.6893	88.3865	88.6711	96.9809	91.3207	96.7956	89.3522
621	95.6316	88.4004	88.6456	96.9797	91.3076	96.811	89.3616
622	95.5464	88.3776	88.6329	96.9983	91.3101	96.8047	89.3562
623	95.4543	88.3842	88.619	96.9964	91.2954	96.8123	89.3417
624	95.4075	88.3384	88.6166	96.9953	91.2746	96.8157	89.3161
625	95.3642	88.2966	88.647	96.9761	91.2575	96.7893	89.3074
626	95.3758	88.2843	88.6449	96.9637	91.2338	96.7535	89.3255
627	95.3821	88.2927	88.6496	97.001	91.2475	96.7233	89.3208
628	95.3877	88.3177	88.6795	97.0361	91.2424	96.7059	89.3326
629	95.397	88.326	88.6732	97.0541	91.2528	96.7093	89.3353
630	95.3933	88.321	88.6536	97.0504	91.2561	96.7083	89.3132
631	95.3854	88.2956	88.6501	97.0357	91.2217	96.7335	89.2917
632	95.3384	88.2647	88.6218	96.9966	91.2066	96.7705	89.2868
633	95.3032	88.2886	88.6132	97.0132	91.1945	96.7864	89.2715
634	95.283	88.3446	88.6107	97.0497	91.1932	96.7955	89.2692
635	95.2635	88.3824	88.623	97.059	91.2023	96.7557	89.266
636	95.2859	88.4085	88.6135	97.0827	91.1991	96.7128	89.2497
637	95.2962	88.4053	88.6202	97.0582	91.1843	96.6809	89.2635
638	95.3077	88.3672	88.6224	97.0428	91.1881	96.6985	89.2615
639	95.3171	88.3454	88.5957	97.03	91.1968	96.73	89.2819
640	95.3009	88.3363	88.5958	97.0028	91.1914	96.7348	89.2849
641	95.3048	88.3112	88.5854	97.0077	91.2033	96.7754	89.2561
642	95.2982	88.3294	88.594	96.983	91.2005	96.8183	89.2473
643	95.2878	88.3393	88.5851	96.9763	91.1954	96.8626	89.2177
644	95.3054	88.3356	88.6188	96.9849	91.194	96.9297	89.2038
645	95.3102	88.3419	88.6145	96.9769	91.2017	96.945	89.2058
646	95.3129	88.3168	88.6034	97.0104	91.2055	96.955	89.2063
647	95.2966	88.3107	88.604	97.0145	91.1881	96.976	89.2235
648	95.2825	88.3224	88.5779	97.0357	91.1893	96.9871	89.2189
649	95.2826	88.3297	88.5807	97.0738	91.1762	96.9848	89.2191
650	95.2605	88.3373	88.578	97.0943	91.1516	96.939	89.2113
651	95.2877	88.3511	88.5743	97.1096	91.1602	96.8648	89.1982
652	95.2902	88.3622	88.5369	97.1212	91.1504	96.8126	89.2194
653	95.2835	88.3933	88.5286	97.1514	91.1279	96.781	89.227
654	95.288	88.4295	88.525	97.1565	91.1182	96.7567	89.228
655	95.2894	88.4627	88.5428	97.1882	91.112	96.7584	89.2353
656	95.2953	88.4781	88.5626	97.2143	91.1077	96.7445	89.2217
657	95.2926	88.4776	88.5631	97.2096	91.1187	96.7595	89.2008
658	95.2785	88.4695	88.5549	97.1939	91.1208	96.8198	89.1884
659	95.2528	88.4404	88.5326	97.1804	91.1098	96.8865	89.1882
660	95.2281	88.4278	88.5042	97.1735	91.1105	96.941	89.1725
661	95.2256	88.3996	88.5051	97.1353	91.1052	96.9847	89.1599
662	95.228	88.3892	88.5422	97.093	91.0958	96.9742	89.1496
663	95.2493	88.3946	88.5615	97.0795	91.092	96.9402	89.1413
664	95.267	88.4003	88.5844	97.0369	91.0769	96.8786	89.1568
665	95.2665	88.4062	88.5713	97.0525	91.0737	96.8039	89.1541
666	95.2933	88.396	88.5538	97.1009	91.0739	96.7794	89.164
667	95.2925	88.3812	88.5243	97.115	91.0635	96.7466	89.1483
668	95.2989	88.3552	88.4894	97.1313	91.0711	96.7705	89.1322
669	95.3131	88.3303	88.4709	97.1282	91.0659	96.8394	89.1451
670	95.3026	88.3031	88.4326	97.11	91.0556	96.902	89.1387
671	95.3099	88.2899	88.4231	97.0934	91.0523	96.992	89.1402
672	95.3103	88.2635	88.4524	97.0885	91.0404	97.0603	89.1267
673	95.3034	88.2627	88.4422	97.0823	91.032	97.0813	89.1213
674	95.2936	88.2646	88.4725	97.1008	91.0382	97.0963	89.1159
675	95.2975	88.2709	88.4737	97.1052	91.0643	97.0916	89.1181
676	95.2906	88.2941	88.4748	97.0901	91.072	97.0918	89.1179
677	95.2841	88.2962	88.4924	97.0455	91.0788	97.0971	89.1098
678	95.3079	88.3046	88.4734	97.0057	91.0655	97.0881	89.0946
679	95.3019	88.2925	88.5009	96.9735	91.0255	97.0771	89.077
680	95.3125	88.273	88.5043	96.958	91.0375	97.0752	89.0826
681	95.3298	88.2732	88.4959	96.9692	91.0345	97.0589	89.0723
682	95.3149	88.2865	88.5084	96.9601	91.0658	97.0321	89.074
683	95.2989	88.3331	88.5043	96.9788	91.109	97.0523	89.0789
684	95.2934	88.3808	88.4957	97.0142	91.0937	97.0265	89.0686
685	95.2733	88.3785	88.5112	97.0143	91.0727	96.9966	89.0661
686	95.275	88.3591	88.5091	97.0156	91.0247	96.9545	89.067
687	95.2824	88.3275	88.5028	96.9951	90.9865	96.8806	89.0506
688	95.242	88.2874	88.508	96.9582	90.9747	96.8607	89.0435
689	95.2599	88.3024	88.5007	96.971	90.9882	96.8557	89.0394
690	95.2517	88.3072	88.4944	96.991	91.0051	96.8733	89.0427
691	95.2422	88.3127	88.4838	97.0049	91.0231	96.8873	89.0455
692	95.26	88.3396	88.4439	97.0303	91.0033	96.878	89.0377
693	95.2395	88.3352	88.4622	97.0226	90.9822	96.8611	89.0163
694	95.234	88.3557	88.4572	97.0038	90.9751	96.8245	88.9894
695	95.2683	88.35	88.4341	96.9953	90.9685	96.7959	88.9853
696	95.2821	88.3456	88.4777	97.0125	90.9705	96.7642	88.9807
697	95.2842	88.3541	88.4491	97.02	90.9802	96.7648	88.9811
698	95.2842	88.3404	88.4429	97.0328	90.9904	96.8121	88.986
699	95.2299	88.3111	88.4756	97.0213	90.9771	96.875	88.9777
700	95.2373	88.2846	88.4502	96.9871	90.9823	96.9455	88.977
701	95.2376	88.2873	88.4699	96.949	90.9715	96.9848	88.9694
702	95.2283	88.2843	88.4668	96.9154	90.9463	96.9798	88.9777
703	95.2302	88.3225	88.4375	96.9057	90.9361	96.9434	88.9749
704	95.2155	88.3346	88.457	96.9021	90.9383	96.8976	88.9895
705	95.2255	88.3211	88.4299	96.9313	90.9477	96.8537	89.0007
706	95.2489	88.3391	88.4213	96.9526	90.9445	96.8225	88.9926
707	95.2484	88.3263	88.4396	96.9616	90.9262	96.7923	88.9967
708	95.25	88.3227	88.4312	96.9608	90.912	96.7683	88.9889
709	95.2412	88.3412	88.4125	96.9335	90.8946	96.7725	88.9783
710	95.2203	88.3207	88.3995	96.9245	90.886	96.7693	88.9676
711	95.2138	88.3339	88.3487	96.9394	90.8941	96.7779	88.9607
712	95.1928	88.3378	88.3061	96.9381	90.889	96.8289	88.9538
713	95.1699	88.3488	88.3144	96.9752	90.8887	96.8484	88.9582
714	95.1401	88.3689	88.3078	96.9849	90.9057	96.909	88.9608
715	95.1456	88.3869	88.337	96.9995	90.8981	96.9714	88.9642
716	95.1525	88.3821	88.3691	97.0294	90.8947	96.9543	88.9589
717	95.1509	88.3477	88.3801	97.0337	90.8849	96.9459	88.9568
718	95.1912	88.3263	88.3885	97.0273	90.8721	96.8947	88.9555
719	95.1882	88.2814	88.3792	97.009	90.8689	96.8394	88.9304
720	95.1573	88.2519	88.3784	97.0066	90.8777	96.8536	88.9132
721	95.1528	88.2352	88.3934	97.0014	90.8945	96.8781	88.9228
722	95.1226	88.2339	88.3868	97.0357	90.8915	96.9359	88.9051
723	95.1282	88.2432	88.3936	97.0462	90.8796	96.9755	88.9248
724	95.1696	88.2648	88.3887	97.0574	90.8743	96.9856	88.9226
725	95.1962	88.2743	88.3261	97.0595	90.8587	96.9947	88.8942
726	95.2197	88.282	88.3359	97.0559	90.8448	96.9768	88.9032
727	95.2285	88.2774	88.3431	97.0644	90.855	96.9689	88.8924
728	95.2044	88.2839	88.3317	97.0642	90.8525	97.0041	88.8902
729	95.1975	88.2974	88.3854	97.0807	90.8478	97.0128	88.9015
730	95.2021	88.3082	88.3792	97.0894	90.8437	97.0157	88.9017
731	95.1876	88.2991	88.3608	97.1031	90.8455	97.0206	88.906
732	95.197	88.308	88.3566	97.0976	90.8403	96.9717	88.9245
733	95.1884	88.304	88.3369	97.0953	90.8305	96.9862	88.9298
734	95.1537	88.2945	88.3258	97.0958	90.8213	97.0012	88.9373
735	95.1609	88.2989	88.3144	97.092	90.8106	97.0105	88.9407
736	95.1561	88.2967	88.294	97.0989	90.801	97.0424	88.939
737	95.1488	88.3012	88.2929	97.1047	90.8039	96.9901	88.9384
738	95.1747	88.2977	88.2886	97.1119	90.7975	96.9501	88.9237
739	95.152	88.3096	88.2719	97.1276	90.7976	96.9196	88.9063
740	95.1629	88.3095	88.276	97.1284	90.788	96.8867	88.8874
741	95.1525	88.2871	88.2732	97.1297	90.7862	96.8954	88.8512
742	95.14	88.27	88.2992	97.1617	90.807	96.9154	88.8365
743	95.1673	88.2661	88.3065	97.2153	90.8057	96.945	88.8363
744	95.1329	88.2483	88.3262	97.24	90.82	96.9764	88.834
745	95.1474	88.2587	88.3017	97.2771	90.8099	96.9973	88.8498
746	95.127	88.2588	88.2931	97.2525	90.8051	97.0174	88.875
747	95.1107	88.2533	88.3373	97.2274	90.7874	97.0392	88.8671
748	95.1271	88.26	88.3304	97.2049	90.7664	97.0333	88.8508
749	95.1071	88.264	88.3313	97.1735	90.7656	97.0098	88.83
750	95.1269	88.2662	88.318	97.1968	90.7452	96.9773	88.8094
751	95.1221	88.2421	88.2975	97.1924	90.7304	96.9197	88.7935
752	95.1207	88.2299	88.2901	97.2215	90.7327	96.8727	88.7977
753	95.1155	88.2247	88.3063	97.2625	90.7266	96.8873	88.8213
754	95.1476	88.2241	88.2835	97.2479	90.7228	96.8852	88.805
755	95.1614	88.2361	88.2712	97.2368	90.7474	96.8699	88.8232
756	95.1612	88.2254	88.2643	97.2229	90.7529	96.8886	88.8226
757	95.1737	88.2103	88.2802	97.1969	90.7617	96.8692	88.8019
758	95.1304	88.2084	88.3158	97.219	90.7753	96.8511	88.813
759	95.1129	88.2105	88.3063	97.2213	90.7652	96.8781	88.8024
760	95.1199	88.2196	88.2947	97.2434	90.752	96.8763	88.7927
761	95.1063	88.2183	88.2615	97.2516	90.7544	96.8926	88.8124
762	95.122	88.207	88.2437	97.2373	90.7595	96.9137	88.8029
763	95.1203	88.1924	88.2408	97.2365	90.7546	96.9166	88.8036
764	95.1049	88.2004	88.2369	97.215	90.758	96.9074	88.8223
765	95.1189	88.2162	88.2587	97.2043	90.7468	96.9091	88.7992
766	95.0932	88.2388	88.2365	97.1999	90.736	96.9083	88.8096
767	95.0902	88.2768	88.2186	97.2006	90.7381	96.8969	88.807
768	95.1137	88.3031	88.2263	97.1916	90.7372	96.8972	88.7977
769	95.1106	88.3088	88.1937	97.2099	90.7285	96.8797	88.7877
770	95.1078	88.3521	88.2161	97.2143	90.7178	96.8913	88.7841
771	95.0947	88.3625	88.2573	97.2104	90.7211	96.8937	88.7736
772	95.0773	88.376	88.2742	97.2062	90.7129	96.9117	88.7619
773	95.066	88.3852	88.2999	97.1881	90.7035	96.8874	88.7684
774	95.0904	88.3394	88.284	97.1726	90.7024	96.8632	88.7335
775	95.1373	88.3125	88.2518	97.143	90.6952	96.865	88.7309
776	95.1329	88.2584	88.212	97.1277	90.7154	96.8392	88.7149
777	95.1322	88.2315	88.243	97.1238	90.7152	96.8281	88.7067
778	95.1047	88.247	88.2546	97.1293	90.7244	96.8052	88.7174
779	95.0663	88.2489	88.2428	97.1532	90.7266	96.7891	88.718
780	95.0668	88.2731	88.2503	97.1678	90.687	96.7883	88.7408
781	95.0721	88.2764	88.1934	97.16	90.6938	96.7989	88.733
782	95.0956	88.2692	88.1942	97.1378	90.6672	96.7885	88.738
783	95.1116	88.2644	88.1864	97.1279	90.6547	96.7651	88.7276
784	95.1253	88.2694	88.2018	97.1252	90.6776	96.7453	88.7142
785	95.1285	88.2763	88.2034	97.1261	90.6772	96.7539	88.7248
786	95.106	88.2535	88.178	97.122	90.7001	96.7582	88.7231
787	95.1259	88.2444	88.1939	97.1351	90.6831	96.7817	88.7283
788	95.1168	88.2132	88.2082	97.1667	90.6795	96.7989	88.7124
789	95.1198	88.1979	88.2131	97.1962	90.687	96.7706	88.7037
790	95.1284	88.208	88.242	97.2253	90.6875	96.7909	88.7009
791	95.0936	88.2133	88.2716	97.2264	90.7032	96.7651	88.6927
792	95.0868	88.2224	88.249	97.2198	90.6967	96.7491	88.6989
793	95.0949	88.2212	88.2463	97.2275	90.6835	96.7953	88.7046
794	95.0972	88.2208	88.2465	97.2191	90.6713	96.8045	88.6981
795	95.112	88.2174	88.201	97.2231	90.685	96.8363	88.6942
796	95.1194	88.2167	88.2147	97.2508	90.6987	96.8679	88.7016
797	95.1072	88.2198	88.2388	97.247	90.7015	96.8539	88.6827
798	95.1243	88.2411	88.2135	97.2703	90.7041	96.8697	88.6736
799	95.1373	88.2717	88.234	97.286	90.6911	96.932	88.6923
800	95.1334	88.3277	88.2369	97.2753	90.6692	96.9925	88.6835
801	95.149	88.3511	88.1925	97.2712	90.6573	97.0498	88.7015
802	95.1395	88.3762	88.1829	97.2671	90.6414	97.0602	88.7023
803	95.1125	88.3679	88.1704	97.2719	90.6274	96.9983	88.6857
804	95.1171	88.3325	88.1291	97.2801	90.6301	96.8904	88.6721
805	95.1042	88.3129	88.1349	97.3071	90.6286	96.7912	88.6665
806	95.0733	88.2701	88.1497	97.3007	90.6349	96.7145	88.666
807	95.0858	88.2723	88.1567	97.3189	90.6459	96.6778	88.6452
808	95.0749	88.2647	88.173	97.3303	90.6353	96.6771	88.6541
809	95.0694	88.2711	88.1619	97.3016	90.6347	96.6781	88.6377
810	95.0877	88.2544	88.1465	97.2798	90.6172	96.6813	88.6375
811	95.0928	88.2404	88.1453	97.2581	90.5914	96.693	88.6371
812	95.0965	88.2586	88.1368	97.2429	90.5776	96.7034	88.621
813	95.1076	88.2876	88.1638	97.2594	90.5652	96.7183	88.6343
814	95.1214	88.3145	88.1723	97.3029	90.5904	96.7338	88.6367
815	95.1141	88.3398	88.1855	97.3102	90.6082	96.7308	88.6488
816	95.1108	88.3358	88.1881	97.3029	90.6153	96.7116	88.6509
817	95.088	88.3115	88.1644	97.2926	90.6277	96.7142	88.6414
818	95.0839	88.3172	88.1605	97.2995	90.6258	96.7315	88.6325
819	95.0855	88.3074	88.1427	97.2865	90.6115	96.7426	88.6226
820	95.0993	88.3048	88.1509	97.2845	90.6096	96.7636	88.6089
821	95.1215	88.3315	88.1491	97.2773	90.5908	96.8005	88.6102
822	95.1287	88.3687	88.1388	97.2603	90.5808	96.8342	88.5866
823	95.1207	88.4045	88.1273	97.3085	90.5863	96.9084	88.574
824	95.1108	88.4245	88.1266	97.3534	90.5858	97.017	88.588
825	95.1269	88.4275	88.1327	97.3762	90.5858	97.0646	88.5814
826	95.1175	88.3962	88.1319	97.3963	90.5741	97.0592	88.601
827	95.1255	88.3729	88.1208	97.366	90.5555	97.0044	88.5858
828	95.1367	88.3407	88.0889	97.3317	90.5425	96.9131	88.5652
829	95.1254	88.3025	88.0692	97.2989	90.5395	96.8392	88.5658
830	95.1325	88.2765	88.0554	97.2734	90.5261	96.8169	88.5599
831	95.124	88.2541	88.0721	97.2555	90.5348	96.8251	88.562
832	95.1315	88.2511	88.0708	97.2521	90.5314	96.8623	88.5898
833	95.1279	88.2551	88.0675	97.2863	90.5503	96.9175	88.5803
834	95.113	88.2531	88.0724	97.2684	90.5574	96.9934	88.5567
835	95.1204	88.2401	88.2377	97.2675	90.5613	97.0086	88.5822
836	95.0854	88.2249	88.4421	97.2498	90.5855	96.9836	88.5643
837	95.0649	88.2114	88.6549	97.2073	90.5826	96.9587	88.5603
838	95.0739	88.1815	88.7512	97.2177	90.5788	96.9147	88.5751
839	95.0777	88.1548	88.6663	97.2214	90.5722	96.9067	88.5679
840	95.0726	88.1565	88.5475	97.2512	90.5458	96.9305	88.567
841	95.0972	88.1687	88.364	97.2909	90.5296	96.9081	88.5653
842	95.0859	88.1901	88.3196	97.295	90.5289	96.8535	88.5557
843	95.1085	88.2214	88.2558	97.2889	90.5259	96.8209	88.5436
844	95.1303	88.2276	88.1781	97.261	90.5307	96.7494	88.5381
845	95.1256	88.2242	88.1558	97.2509	90.5071	96.7272	88.5316
846	95.1367	88.2522	88.0978	97.2488	90.4959	96.7075	88.524
847	95.093	88.2569	88.0594	97.2606	90.4851	96.6863	88.519
848	95.086	88.2622	88.055	97.2897	90.4795	96.6972	88.5041
849	95.093	88.2762	88.072	97.311	90.5056	96.6715	88.503
850	95.1039	88.2522	88.0702	97.3394	90.5123	96.675	88.51
851	95.121	88.243	88.0752	97.3576	90.5109	96.6754	88.5165
852	95.1433	88.2254	88.0793	97.3488	90.5046	96.665	88.5214
853	95.1349	88.1958	88.0512	97.3402	90.497	96.669	88.5227
854	95.1333	88.2089	88.0597	97.3238	90.4947	96.6739	88.5276
855	95.1508	88.1957	88.0608	97.2915	90.493	96.6743	88.5372
856	95.1325	88.1954	88.0544	97.269	90.4908	96.6931	88.5276
857	95.1134	88.2252	88.0736	97.2531	90.4583	96.7256	88.5136
858	95.0986	88.2395	88.0771	97.2351	90.4459	96.7442	88.5203
859	95.0676	88.2826	88.0837	97.2588	90.4367	96.7749	88.5096
860	95.0572	88.3192	88.0796	97.2645	90.4378	96.7723	88.514
861	95.0478	88.3156	88.0603	97.2517	90.4385	96.8009	88.509
862	95.0551	88.3145	88.0687	97.2903	90.4402	96.8351	88.5065
863	95.0599	88.3163	88.0624	97.2899	90.4384	96.8318	88.51
864	95.0775	88.3204	88.0566	97.2965	90.4227	96.8948	88.512
865	95.0913	88.3514	88.045	97.3034	90.426	96.9175	88.5071
866	95.0675	88.3559	88.0125	97.285	90.4153	96.9507	88.5071
867	95.0598	88.333	88.0235	97.2796	90.4196	96.992	88.4865
868	95.0582	88.3123	88.0426	97.2873	90.4431	96.988	88.4918
869	95.0718	88.2571	88.0457	97.278	90.4578	96.9896	88.5179
870	95.1322	88.2282	88.1156	97.2663	90.4614	96.9932	88.5019
871	95.1514	88.2051	88.3091	97.2553	90.4427	96.9902	88.5123
872	95.1633	88.2237	88.4912	97.2478	90.4161	96.9795	88.5134
873	95.1916	88.2592	88.5272	97.2597	90.387	96.9643	88.4975
874	95.167	88.2824	88.4522	97.2562	90.3794	96.9592	88.5006
875	95.1834	88.3304	88.2114	97.2463	90.3775	96.9803	88.4933
876	95.1671	88.3433	88.0227	97.2349	90.3884	97.0095	88.4894
877	95.1371	88.3707	87.9848	97.2352	90.4026	97.0147	88.4963
878	95.1294	88.3848	87.9957	97.234	90.4072	96.9944	88.4854
879	95.1375	88.3825	88.0202	97.2433	90.4057	96.9557	88.4815
880	95.15	88.3557	88.0165	97.239	90.4013	96.9308	88.4686
881	95.1585	88.333	88.0247	97.2569	90.393	96.9451	88.4633
882	95.188	88.3555	88.0119	97.2713	90.3939	96.9354	88.4641
883	95.1939	88.3462	88.007	97.2764	90.4031	96.9857	88.4667
884	95.219	88.3389	87.987	97.292	90.4043	96.9941	88.4742
885	95.252	88.3336	87.9819	97.2921	90.4041	97.0054	88.4546
886	95.2417	88.2746	87.9817	97.3008	90.3947	97.0215	88.4637
887	95.2302	88.2645	87.9721	97.3031	90.401	96.9998	88.4612
888	95.2515	88.2818	87.9574	97.289	90.383	96.978	88.4562
889	95.2458	88.2864	87.9423	97.2588	90.3772	96.9903	88.4667
890	95.2301	88.3167	87.9636	97.2606	90.3655	96.9733	88.4581
891	95.2191	88.3358	87.939	97.2503	90.3589	96.9623	88.4593
892	95.1778	88.3408	87.9632	97.2498	90.3737	96.9501	88.4263
893	95.1521	88.3363	87.9809	97.2577	90.3812	96.8734	88.4188
894	95.2003	88.3465	87.9551	97.2629	90.3803	96.8395	88.406
895	95.2483	88.3163	87.993	97.2878	90.3715	96.8094	88.3933
896	95.2811	88.3041	87.9888	97.3132	90.3632	96.8189	88.4158
897	95.3096	88.3051	88.0028	97.3286	90.3523	96.8374	88.4134
898	95.2703	88.2819	88.0067	97.3345	90.361	96.842	88.4123
899	95.225	88.2947	87.9991	97.3456	90.3563	96.8392	88.426
900	95.1837	88.3009	87.9925	97.3483	90.3469	96.8024	88.4227
	95.1584	88.2861	87.962	97.36	90.3352	96.7916	88.4146

## Sheet: Fig. 4d
Figure 4d	Cross-linking analysis

## Sheet: Fig. 5d
	Protein-Free	WT	V234T_L237N_I297S	V234W_I316W	C263S_L309Q_I316N	L296D_I316N	Y320R
	-8.77153	109.185	75.6339	45.1024	17.8286	100.221	77.7706
	5.37607	104.585	44.4826	40.0491	9.18918	81.3307	54.1398
	1	86.2302	49.0012	41.5243	4.56227	35.893	33.9035
	12.0766	91.6295

## Sheet: Fig. 5e
	Protein-Free	WT	Gal2DAG_4x	Gal2DAG_10x	Gal2DAG_6x	Gal2DAG_40x	Gal2DAG_100x
	-0.515579	111.911	161.454	156.66	161.96	117.481	70.9679
	15.6456	100.66	139.398	137.334	130.15	79.168	68.1264
	-3.8206	95.9196	136.793	124.322	118.862	77.7518	57.4318
	3.8206	94.1573
	-0.450661	105.843
	0.450661	98.8459
	9.05745	97.6765
	3.75029	114.261
	-8.13088	101.583
	4.38059	96.2127
	5.17446
	-8.5383
	3.36384
	2.35668
	-2.35668
